# Supplementary material for: Influenza A virus NS1 protein represses antiviral immune response by hijacking NF-κB to mediate transcription of type III IFN
Source: Front Cell Infect Microbiol. 2022 Sep 15;12:998584. doi: 10.3389/fcimb.2022.998584 (PMC9519859; doi:10.3389/fcimb.2022.998584)
Supplement: Supplementary file 3 [file Table_2.csv]

source	term_name	term_id	adjusted_p_value	negative_log10_of_adjusted_p_value	term_size	query_size	intersection_size	effective_domain_size	intersections
TF	Factor: E2F; motif: GGCGSG; match class: 1	TF:M00803_1	1.16E-19	18.93488054	10294	3470	2057	19917	chr1:1935159:1935454,chr1:2706240:2706248,chr1:4714280:4714306,chr1:6455835:6456058,ENSG00000049246,chr1:8483580:8483697,chr1:10057637:10057654,chr1:11985459:11985657,chr1:12251395:12251607,chr1:13910199:13910353,ENSG00000116771,chr1:16302411:16302456,ENSG00000058453,ENSG00000159363,ENSG00000288636,chr1:19283757:19283959,chr1:21605785:21605887,chr1:21836135:21836291,chr1:22140986:22141425,ENSG000…
TF	Factor: E2F-2; motif: GCGCGCGCNCS; match class: 1	TF:M11529_1	7.01E-17	16.15431985	14592	3470	2756	19917	chr1:1184509:1184584,chr1:1935159:1935454,chr1:2706240:2706248,chr1:4714280:4714306,chr1:6455835:6456058,ENSG00000049246,chr1:8483580:8483697,chr1:10057637:10057654,ENSG00000198793,chr1:11985459:11985657,chr1:12123685:12123766,chr1:12251395:12251607,chr1:13910199:13910353,ENSG00000116138,ENSG00000116771,chr1:16302411:16302456,ENSG00000058453,ENSG00000159363,ENSG00000288636,chr1:17085489:17085988,…
TF	Factor: E2F; motif: GGCGSG	TF:M00803	1.69E-16	15.77171545	13289	3470	2542	19917	chr1:1935159:1935454,chr1:2706240:2706248,chr1:4714280:4714306,chr1:6455835:6456058,ENSG00000049246,chr1:8483580:8483697,chr1:10057637:10057654,ENSG00000198793,chr1:11985459:11985657,chr1:12123685:12123766,chr1:12251395:12251607,chr1:13910199:13910353,ENSG00000116138,ENSG00000116771,chr1:16302411:16302456,ENSG00000058453,ENSG00000159363,ENSG00000288636,chr1:19283757:19283959,ENSG00000158747,ENSG0…
TF	Factor: ETF; motif: GVGGMGG; match class: 1	TF:M00695_1	1.42E-15	14.84626216	7067	3470	1461	19917	chr1:4714280:4714306,chr1:6455835:6456058,chr1:8483580:8483697,chr1:10057637:10057654,ENSG00000198793,chr1:12123685:12123766,chr1:12251395:12251607,ENSG00000116138,chr1:16302411:16302456,ENSG00000288636,ENSG00000158747,ENSG00000173436,ENSG00000270136,chr1:21605785:21605887,chr1:21836135:21836291,chr1:22140986:22141425,ENSG00000011007,chr1:24648267:24648784,chr1:27960634:27960951,chr1:33547011:335…
TF	Factor: E2F-2; motif: GCGCGCGCNCS	TF:M11529	8.72E-15	14.05968118	16407	3470	3030	19917	chr1:1184509:1184584,chr1:1935159:1935454,chr1:2706240:2706248,chr1:4714280:4714306,chr1:6455835:6456058,ENSG00000049246,chr1:8483580:8483697,chr1:10057637:10057654,ENSG00000171819,ENSG00000198793,chr1:11985459:11985657,chr1:12123685:12123766,chr1:12251395:12251607,chr1:13910199:13910353,ENSG00000116138,ENSG00000116771,chr1:16302411:16302456,ENSG00000058453,chr1:16974270:16974981,ENSG00000159363,…
TF	Factor: E2F-1; motif: NGGGCGGGARV; match class: 1	TF:M07206_1	1.93E-14	13.71544204	10947	3470	2135	19917	chr1:2706240:2706248,chr1:4714280:4714306,chr1:6455835:6456058,ENSG00000049246,chr1:8483580:8483697,chr1:10057637:10057654,chr1:11985459:11985657,chr1:12123685:12123766,chr1:13910199:13910353,chr1:16302411:16302456,ENSG00000058453,ENSG00000288636,chr1:17085489:17085988,ENSG00000158747,ENSG00000173436,ENSG00000270136,chr1:21605785:21605887,chr1:21836135:21836291,chr1:22140986:22141425,ENSG00000011…
TF	Factor: TCF-1; motif: ACATCGRGRCGCTGW; match class: 1	TF:M11603_1	3.54E-14	13.45154612	13293	3470	2528	19917	chr1:1184509:1184584,chr1:1935159:1935454,chr1:2706240:2706248,chr1:4714280:4714306,chr1:6455835:6456058,ENSG00000049246,ENSG00000049247,chr1:8483580:8483697,chr1:10057637:10057654,ENSG00000171819,ENSG00000198793,chr1:11985459:11985657,chr1:12123685:12123766,chr1:12251395:12251607,chr1:13910199:13910353,ENSG00000116138,ENSG00000116771,chr1:16302411:16302456,ENSG00000058453,chr1:16974270:16974981,…
TF	Factor: E2F-1:HES-7; motif: GGCRCGTGSYNNWNGGCGCSM; match class: 1	TF:M08525_1	1.84E-13	12.73595117	15410	3470	2867	19917	chr1:1184509:1184584,chr1:1935159:1935454,chr1:2706240:2706248,chr1:4714280:4714306,chr1:6455835:6456058,ENSG00000049246,ENSG00000049247,chr1:8483580:8483697,chr1:10057637:10057654,ENSG00000198793,chr1:12123685:12123766,chr1:12251395:12251607,chr1:13910199:13910353,ENSG00000116138,ENSG00000116771,chr1:16302411:16302456,ENSG00000058453,ENSG00000159363,ENSG00000288636,chr1:17085489:17085988,chr1:19…
TF	Factor: E2F-4; motif: NNTTCCCGCCNN; match class: 1	TF:M04823_1	2.22E-13	12.65268149	7916	3470	1598	19917	chr1:4714280:4714306,ENSG00000049246,chr1:8483580:8483697,chr1:10057637:10057654,chr1:11985459:11985657,chr1:12123685:12123766,chr1:13910199:13910353,chr1:16302411:16302456,ENSG00000058453,chr1:17085489:17085988,ENSG00000158747,ENSG00000173436,ENSG00000270136,chr1:21605785:21605887,chr1:21836135:21836291,chr1:22140986:22141425,ENSG00000011007,chr1:24648267:24648784,chr1:27960634:27960951,chr1:328…
TF	Factor: WT1; motif: GNGGGGGCGGGG	TF:M03893	3.70E-13	12.43144987	8336	3470	1671	19917	chr1:1935159:1935454,chr1:4714280:4714306,chr1:6455835:6456058,ENSG00000049246,ENSG00000198793,chr1:11985459:11985657,chr1:12123685:12123766,chr1:13910199:13910353,ENSG00000116138,ENSG00000116771,chr1:16302411:16302456,ENSG00000159363,ENSG00000288636,chr1:19283757:19283959,chr1:21605785:21605887,chr1:21836135:21836291,chr1:22140986:22141425,ENSG00000011007,chr1:24648267:24648784,chr1:27286253:272…
TF	Factor: WT1; motif: CGCCCCCNCN	TF:M02036	4.18E-13	12.37832419	9820	3470	1931	19917	chr1:1935159:1935454,chr1:2706240:2706248,chr1:4714280:4714306,chr1:6455835:6456058,ENSG00000049246,chr1:8483580:8483697,ENSG00000198793,chr1:11985459:11985657,chr1:12123685:12123766,chr1:12251395:12251607,chr1:16302411:16302456,ENSG00000159363,ENSG00000288636,chr1:19283757:19283959,chr1:20960191:20960342,chr1:21605785:21605887,chr1:21836135:21836291,chr1:22140986:22141425,ENSG00000011007,chr1:24…
TF	Factor: ZF5; motif: GSGCGCGR; match class: 1	TF:M00716_1	5.65E-13	12.24831708	14230	3470	2674	19917	chr1:1935159:1935454,chr1:2706240:2706248,chr1:4714280:4714306,chr1:6455835:6456058,ENSG00000049246,chr1:8483580:8483697,chr1:10057637:10057654,ENSG00000198793,chr1:11985459:11985657,chr1:12123685:12123766,chr1:12251395:12251607,chr1:13910199:13910353,ENSG00000116138,ENSG00000116771,chr1:16302411:16302456,ENSG00000058453,ENSG00000159363,ENSG00000288636,chr1:17085489:17085988,chr1:19283757:1928395…
TF	Factor: E2F-1; motif: NNNNGGCGGGAARN; match class: 1	TF:M09892_1	6.11E-13	12.2136563	9248	3470	1830	19917	chr1:4714280:4714306,chr1:6455835:6456058,ENSG00000049246,chr1:8483580:8483697,chr1:10057637:10057654,chr1:11985459:11985657,chr1:12123685:12123766,chr1:13910199:13910353,chr1:16302411:16302456,ENSG00000058453,chr1:17085489:17085988,ENSG00000158747,ENSG00000173436,ENSG00000270136,chr1:21605785:21605887,chr1:21836135:21836291,chr1:22140986:22141425,ENSG00000011007,chr1:24648267:24648784,chr1:27286…
TF	Factor: ZF5; motif: GSGCGCGR	TF:M00716	1.09E-12	11.9618885	16245	3470	2994	19917	chr1:1184509:1184584,chr1:1935159:1935454,chr1:2706240:2706248,chr1:4714280:4714306,chr1:6455835:6456058,ENSG00000049246,chr1:8483580:8483697,chr1:10057637:10057654,ENSG00000198793,chr1:11985459:11985657,chr1:12123685:12123766,chr1:12251395:12251607,chr1:13910199:13910353,ENSG00000116138,ENSG00000116771,chr1:16302411:16302456,ENSG00000058453,ENSG00000159363,ENSG00000288636,chr1:17085489:17085988,…
TF	Factor: TCF-1; motif: ACATCGRGRCGCTGW	TF:M11601	2.33E-12	11.63185311	14964	3470	2789	19917	chr1:1184509:1184584,chr1:1935159:1935454,chr1:2706240:2706248,chr1:4714280:4714306,chr1:6455835:6456058,ENSG00000049246,ENSG00000049247,chr1:8483580:8483697,chr1:10057637:10057654,ENSG00000171819,ENSG00000198793,chr1:11985459:11985657,chr1:12123685:12123766,chr1:12251395:12251607,chr1:13910199:13910353,ENSG00000116138,ENSG00000116771,chr1:16302411:16302456,ENSG00000058453,ENSG00000159363,ENSG000…
TF	Factor: E2F-3:HES-7; motif: NNNSGCGCSNNNNNCRCGYGNN; match class: 1	TF:M08526_1	3.00E-12	11.5226234	15130	3470	2815	19917	chr1:1184509:1184584,chr1:1935159:1935454,chr1:2706240:2706248,chr1:4714280:4714306,chr1:6455835:6456058,ENSG00000049246,chr1:8483580:8483697,chr1:10057637:10057654,ENSG00000198793,chr1:11985459:11985657,chr1:12123685:12123766,chr1:12251395:12251607,chr1:13910199:13910353,ENSG00000116138,ENSG00000116771,chr1:16302411:16302456,ENSG00000058453,chr1:16974270:16974981,ENSG00000159363,ENSG00000288636,…
TF	Factor: E2F-2; motif: GCGCGCGCGYW; match class: 1	TF:M11531_1	5.71E-12	11.24341361	12431	3470	2369	19917	chr1:1935159:1935454,chr1:2706240:2706248,chr1:4714280:4714306,chr1:6455835:6456058,ENSG00000049246,chr1:8483580:8483697,chr1:10057637:10057654,chr1:11985459:11985657,chr1:12123685:12123766,chr1:13910199:13910353,ENSG00000116138,ENSG00000116771,chr1:16302411:16302456,ENSG00000058453,ENSG00000159363,ENSG00000288636,chr1:17085489:17085988,chr1:19283757:19283959,chr1:21605785:21605887,chr1:21836135:…
TF	Factor: E2F-4; motif: NNTTCCCGCCNN	TF:M04823	6.16E-12	11.21018584	12880	3470	2444	19917	chr1:1184509:1184584,chr1:4714280:4714306,chr1:6455835:6456058,ENSG00000049246,chr1:8483580:8483697,chr1:10057637:10057654,chr1:11985459:11985657,chr1:12123685:12123766,chr1:12251395:12251607,chr1:13910199:13910353,chr1:16302411:16302456,ENSG00000058453,ENSG00000288636,chr1:17085489:17085988,ENSG00000158747,ENSG00000173436,ENSG00000270136,chr1:20141264:20141447,chr1:21605785:21605887,chr1:2183613…
TF	Factor: ZF5; motif: GGSGCGCGS; match class: 1	TF:M10438_1	9.84E-12	11.00719323	15001	3470	2791	19917	chr1:1935159:1935454,chr1:2706240:2706248,chr1:4714280:4714306,chr1:6455835:6456058,ENSG00000049246,chr1:8483580:8483697,chr1:10057637:10057654,ENSG00000198793,chr1:11985459:11985657,chr1:12123685:12123766,chr1:12251395:12251607,chr1:13910199:13910353,ENSG00000116138,ENSG00000116771,chr1:16302411:16302456,ENSG00000058453,ENSG00000159363,ENSG00000288636,chr1:17085489:17085988,chr1:19283757:1928395…
TF	Factor: E2F-2; motif: GCGCGCGCGYW	TF:M11531	3.14E-11	10.50253693	13379	3470	2522	19917	chr1:1935159:1935454,chr1:2706240:2706248,chr1:4714280:4714306,chr1:6455835:6456058,ENSG00000049246,chr1:8483580:8483697,chr1:10057637:10057654,chr1:11985459:11985657,chr1:12123685:12123766,chr1:13910199:13910353,ENSG00000116138,ENSG00000116771,chr1:16302411:16302456,ENSG00000058453,ENSG00000159363,ENSG00000288636,chr1:17085489:17085988,chr1:19283757:19283959,ENSG00000158747,ENSG00000173436,ENSG0…
TF	Factor: RNF96; motif: BCCCGCRGCC	TF:M01199	3.69E-11	10.43327325	8535	3470	1691	19917	chr1:1935159:1935454,chr1:2706240:2706248,chr1:4714280:4714306,chr1:6455835:6456058,ENSG00000049246,chr1:8483580:8483697,chr1:10057637:10057654,chr1:12123685:12123766,chr1:13910199:13910353,ENSG00000116138,chr1:16302411:16302456,ENSG00000288636,chr1:17085489:17085988,ENSG00000158747,ENSG00000173436,ENSG00000270136,chr1:20141264:20141447,chr1:21605785:21605887,chr1:21836135:21836291,chr1:22140986:…
TF	Factor: EGR1; motif: NCNCCGCCCCCGCN	TF:M07208	7.68E-11	10.1145023	6221	3470	1274	19917	chr1:1935159:1935454,chr1:4714280:4714306,chr1:6455835:6456058,ENSG00000049246,chr1:11985459:11985657,ENSG00000116138,ENSG00000116771,chr1:19283757:19283959,chr1:21605785:21605887,chr1:21836135:21836291,ENSG00000011007,chr1:24648267:24648784,chr1:27286253:27286466,chr1:32826971:32827291,chr1:35370672:35370830,chr1:35442172:35442362,chr1:36866321:36866474,chr1:37499038:37499066,chr1:40839649:40839…
TF	Factor: TCF-1; motif: ACATCGRGRCGCTGW; match class: 1	TF:M11601_1	9.15E-11	10.03876519	11153	3470	2143	19917	chr1:1184509:1184584,chr1:1935159:1935454,chr1:2706240:2706248,chr1:4714280:4714306,chr1:6455835:6456058,ENSG00000049246,chr1:8483580:8483697,chr1:10057637:10057654,ENSG00000171819,ENSG00000198793,chr1:11985459:11985657,chr1:12123685:12123766,chr1:12251395:12251607,chr1:13910199:13910353,ENSG00000116771,chr1:16302411:16302456,ENSG00000058453,ENSG00000159363,ENSG00000288636,chr1:17085489:17085988,…
TF	Factor: E2F-1; motif: NNNNGGCGGGAARN	TF:M09892	1.42E-10	9.84838497	13661	3470	2564	19917	chr1:1184509:1184584,chr1:2706240:2706248,chr1:4714280:4714306,chr1:6455835:6456058,ENSG00000049246,chr1:8483580:8483697,chr1:10057637:10057654,ENSG00000198793,chr1:11985459:11985657,chr1:12123685:12123766,chr1:12251395:12251607,chr1:13910199:13910353,chr1:16302411:16302456,ENSG00000058453,ENSG00000288636,chr1:17085489:17085988,ENSG00000158747,ENSG00000173436,ENSG00000270136,chr1:20141264:2014144…
TF	Factor: AP-2; motif: MKCCCSCNGGCG; match class: 1	TF:M00189_1	1.65E-10	9.782290178	6114	3470	1252	19917	chr1:1184509:1184584,chr1:1935159:1935454,chr1:2706240:2706248,chr1:4714280:4714306,chr1:6455835:6456058,ENSG00000049246,chr1:8483580:8483697,ENSG00000198793,chr1:12251395:12251607,chr1:13910199:13910353,chr1:16302411:16302456,ENSG00000288636,chr1:17085489:17085988,chr1:21836135:21836291,chr1:22140986:22141425,ENSG00000011007,chr1:27286253:27286466,chr1:27960634:27960951,chr1:33547011:33547057,ch…
TF	Factor: TCF-1; motif: ACATCGRGRCGCTGW	TF:M11603	1.78E-10	9.749441612	16517	3470	3024	19917	chr1:1184509:1184584,chr1:1935159:1935454,chr1:2706240:2706248,chr1:4714280:4714306,chr1:6455835:6456058,ENSG00000049246,ENSG00000049247,chr1:8483580:8483697,chr1:10057637:10057654,ENSG00000171819,ENSG00000198793,chr1:11985459:11985657,chr1:12123685:12123766,chr1:12251395:12251607,chr1:13910199:13910353,ENSG00000116138,ENSG00000116771,chr1:16302411:16302456,ENSG00000058453,chr1:16974270:16974981,…
TF	Factor: DB1; motif: GGRRRRGRRGGAGGGGGNGRRR	TF:M10107	2.54E-10	9.595723781	5875	3470	1207	19917	chr1:4714280:4714306,chr1:8483580:8483697,chr1:10057637:10057654,ENSG00000171819,ENSG00000198793,chr1:11985459:11985657,ENSG00000058453,chr1:20141264:20141447,chr1:21605785:21605887,chr1:27286253:27286466,chr1:27960634:27960951,chr1:28155629:28155759,chr1:33547011:33547057,chr1:35370672:35370830,chr1:35442172:35442362,chr1:36866321:36866474,chr1:37499038:37499066,ENSG00000284895,ENSG00000117395,E…
TF	Factor: Egr-1; motif: GCGGGGGCGG	TF:M01873	4.47E-10	9.349243189	6773	3470	1368	19917	chr1:1935159:1935454,chr1:4714280:4714306,chr1:6455835:6456058,ENSG00000049246,chr1:11985459:11985657,ENSG00000159363,ENSG00000288636,chr1:19283757:19283959,chr1:21605785:21605887,chr1:21836135:21836291,chr1:22140986:22141425,ENSG00000011007,chr1:24648267:24648784,chr1:27286253:27286466,chr1:35370672:35370830,chr1:36866321:36866474,chr1:40839649:40839767,ENSG00000284895,chr1:44584414:44584746,chr…
TF	Factor: ZF5; motif: NRNGNGCGCGCWN	TF:M00333	6.21E-10	9.20708567	15217	3470	2814	19917	chr1:2706240:2706248,chr1:4714280:4714306,chr1:6455835:6456058,ENSG00000049246,chr1:8483580:8483697,chr1:10057637:10057654,chr1:11985459:11985657,chr1:12123685:12123766,chr1:12251395:12251607,chr1:13910199:13910353,ENSG00000116138,ENSG00000116771,chr1:16302411:16302456,ENSG00000058453,chr1:16974270:16974981,ENSG00000159363,ENSG00000288636,chr1:17085489:17085988,chr1:19283757:19283959,chr1:2160578…
TF	Factor: ZF5; motif: GGSGCGCGS	TF:M10438	1.01E-09	8.997470105	16373	3470	2997	19917	chr1:1184509:1184584,chr1:1935159:1935454,chr1:2706240:2706248,chr1:4714280:4714306,chr1:6455835:6456058,ENSG00000049246,chr1:8483580:8483697,chr1:10057637:10057654,ENSG00000198793,chr1:11985459:11985657,chr1:12123685:12123766,chr1:12251395:12251607,chr1:13910199:13910353,ENSG00000116138,ENSG00000116771,chr1:16302411:16302456,ENSG00000058453,ENSG00000159363,ENSG00000288636,chr1:17085489:17085988,…
TF	Factor: E2F-4; motif: SNGGGCGGGAANN; match class: 1	TF:M09894_1	1.18E-09	8.926762499	14041	3470	2620	19917	chr1:1184509:1184584,chr1:1935159:1935454,chr1:2706240:2706248,chr1:4714280:4714306,chr1:6455835:6456058,ENSG00000049246,chr1:8483580:8483697,chr1:10057637:10057654,ENSG00000198793,chr1:11985459:11985657,chr1:12123685:12123766,chr1:12251395:12251607,chr1:13910199:13910353,ENSG00000116138,chr1:16302411:16302456,ENSG00000058453,ENSG00000159363,ENSG00000288636,chr1:17085489:17085988,chr1:19283757:19…
TF	Factor: ZF5; motif: NRNGNGCGCGCWN; match class: 1	TF:M00333_1	1.57E-09	8.805020241	12512	3470	2364	19917	chr1:2706240:2706248,chr1:4714280:4714306,chr1:6455835:6456058,ENSG00000049246,chr1:10057637:10057654,chr1:11985459:11985657,chr1:12123685:12123766,chr1:13910199:13910353,ENSG00000116138,ENSG00000116771,chr1:16302411:16302456,ENSG00000058453,ENSG00000159363,ENSG00000288636,chr1:17085489:17085988,chr1:19283757:19283959,chr1:21605785:21605887,chr1:21836135:21836291,chr1:22140986:22141425,ENSG000000…
TF	Factor: MOVO-B; motif: GNGGGGG; match class: 1	TF:M01104_1	2.64E-09	8.578854394	5650	3470	1158	19917	chr1:2706240:2706248,chr1:4714280:4714306,ENSG00000049246,ENSG00000058453,ENSG00000159363,ENSG00000288636,chr1:21605785:21605887,chr1:21836135:21836291,chr1:22140986:22141425,chr1:27286253:27286466,chr1:33547011:33547057,chr1:35370672:35370830,chr1:36866321:36866474,chr1:37499038:37499066,chr1:40839649:40839767,ENSG00000117395,ENSG00000243710,ENSG00000126091,ENSG00000085999,ENSG00000132128,chr1:4…
TF	Factor: ZNF37A; motif: CCYYGGCTCCNTSCCMN	TF:M12354	3.06E-09	8.514568818	11033	3470	2110	19917	chr1:1935159:1935454,chr1:4714280:4714306,chr1:6455835:6456058,ENSG00000049246,chr1:8483580:8483697,chr1:10057637:10057654,ENSG00000198793,chr1:12123685:12123766,chr1:12251395:12251607,chr1:13910199:13910353,ENSG00000116771,chr1:16302411:16302456,ENSG00000058453,ENSG00000159363,ENSG00000288636,chr1:17085489:17085988,chr1:17265580:17265840,chr1:19283757:19283959,chr1:21605785:21605887,chr1:2183613…
TF	Factor: Egr-1; motif: GCGGGGGCGG	TF:M07354	3.54E-09	8.45079445	7842	3470	1552	19917	chr1:1935159:1935454,chr1:4714280:4714306,chr1:6455835:6456058,ENSG00000049246,chr1:11985459:11985657,chr1:12123685:12123766,ENSG00000159363,ENSG00000288636,chr1:19283757:19283959,chr1:21605785:21605887,chr1:21836135:21836291,chr1:22140986:22141425,ENSG00000011007,chr1:24648267:24648784,chr1:27286253:27286466,chr1:35370672:35370830,chr1:35442172:35442362,chr1:36866321:36866474,chr1:37499038:37499…
TF	Factor: E2F-1:HES-7; motif: GGCRCGTGSYNNWNGGCGCSM	TF:M08525	3.74E-09	8.426837922	17224	3470	3126	19917	chr1:1184509:1184584,chr1:1935159:1935454,chr1:2706240:2706248,chr1:4714280:4714306,chr1:6455835:6456058,ENSG00000049246,ENSG00000049247,chr1:8483580:8483697,chr1:10057637:10057654,ENSG00000171819,ENSG00000198793,chr1:11985459:11985657,chr1:12123685:12123766,chr1:12251395:12251607,chr1:13910199:13910353,ENSG00000116138,ENSG00000116771,chr1:16302411:16302456,ENSG00000058453,chr1:16974270:16974981,…
TF	Factor: E2F-4; motif: NGGCGGGAARN	TF:M07084	5.11E-09	8.291888753	10945	3470	2093	19917	chr1:1184509:1184584,chr1:4714280:4714306,chr1:6455835:6456058,ENSG00000049246,chr1:8483580:8483697,chr1:10057637:10057654,chr1:11985459:11985657,chr1:12123685:12123766,chr1:12251395:12251607,chr1:13910199:13910353,chr1:16302411:16302456,ENSG00000058453,ENSG00000288636,chr1:17085489:17085988,ENSG00000158747,ENSG00000173436,ENSG00000270136,chr1:20141264:20141447,chr1:21605785:21605887,chr1:2183613…
TF	Factor: E2F-1:Elk-1; motif: SGCGCSNNAMCGGAAGT	TF:M08205	6.19E-09	8.208327013	14560	3470	2700	19917	chr1:2706240:2706248,chr1:4714280:4714306,chr1:6455835:6456058,ENSG00000049246,chr1:8483580:8483697,chr1:10057637:10057654,ENSG00000171819,ENSG00000198793,chr1:11985459:11985657,chr1:12251395:12251607,chr1:13910199:13910353,ENSG00000116138,ENSG00000116771,chr1:16302411:16302456,chr1:16974270:16974981,ENSG00000159363,ENSG00000288636,chr1:17085489:17085988,chr1:19283757:19283959,ENSG00000158747,ENS…
TF	Factor: E2F-1; motif: NGGGCGGGARV	TF:M07206	7.80E-09	8.10798014	14705	3470	2723	19917	chr1:1184509:1184584,chr1:2706240:2706248,chr1:4714280:4714306,chr1:6455835:6456058,ENSG00000049246,chr1:8483580:8483697,chr1:10057637:10057654,ENSG00000198793,chr1:11985459:11985657,chr1:12123685:12123766,chr1:12251395:12251607,chr1:13910199:13910353,ENSG00000116138,chr1:16302411:16302456,ENSG00000058453,ENSG00000159363,ENSG00000288636,chr1:17085489:17085988,chr1:19283757:19283959,ENSG0000015874…
TF	Factor: BTEB1; motif: GGGGGCGGGGCNGSGGGNGS	TF:M09723	9.68E-09	8.013965294	10217	3470	1965	19917	chr1:1184509:1184584,chr1:4714280:4714306,chr1:6455835:6456058,ENSG00000049246,chr1:8483580:8483697,chr1:10057637:10057654,chr1:11985459:11985657,chr1:12251395:12251607,ENSG00000116771,ENSG00000058453,ENSG00000159363,ENSG00000288636,chr1:17085489:17085988,chr1:19283757:19283959,chr1:21605785:21605887,chr1:21836135:21836291,chr1:22140986:22141425,ENSG00000011007,chr1:24648267:24648784,chr1:2728625…
TF	Factor: E2F-4; motif: NGGCGGGAARN; match class: 1	TF:M07084_1	1.14E-08	7.941887276	5470	3470	1120	19917	chr1:4714280:4714306,ENSG00000049246,chr1:8483580:8483697,chr1:10057637:10057654,chr1:11985459:11985657,chr1:12123685:12123766,chr1:13910199:13910353,chr1:16302411:16302456,ENSG00000158747,ENSG00000173436,ENSG00000270136,chr1:21605785:21605887,ENSG00000011007,chr1:24648267:24648784,chr1:27960634:27960951,chr1:32826971:32827291,chr1:33547011:33547057,chr1:35370672:35370830,chr1:35442172:35442362,c…
TF	Factor: E2F-7; motif: GRGGCGGGAANNN	TF:M09896	1.35E-08	7.869158402	10034	3470	1932	19917	chr1:4714280:4714306,ENSG00000049246,chr1:8483580:8483697,chr1:10057637:10057654,ENSG00000198793,chr1:11985459:11985657,chr1:12123685:12123766,chr1:12251395:12251607,ENSG00000058453,ENSG00000288636,chr1:17085489:17085988,ENSG00000158747,ENSG00000173436,ENSG00000270136,chr1:21605785:21605887,chr1:21836135:21836291,chr1:22140986:22141425,ENSG00000011007,chr1:24648267:24648784,chr1:26737300:26737445…
TF	Factor: AP-2alpha; motif: NGCCYSNNGSN	TF:M01857	1.59E-08	7.79922789	9223	3470	1790	19917	chr1:1184509:1184584,chr1:4714280:4714306,ENSG00000049246,chr1:8483580:8483697,chr1:10057637:10057654,ENSG00000198793,chr1:12251395:12251607,chr1:13910199:13910353,ENSG00000116771,chr1:16302411:16302456,ENSG00000058453,ENSG00000159363,ENSG00000288636,chr1:19283757:19283959,chr1:21605785:21605887,chr1:21836135:21836291,chr1:22140986:22141425,ENSG00000011007,chr1:27286253:27286466,chr1:27960634:279…
TF	Factor: CPBP; motif: SNCCCNN; match class: 1	TF:M01822_1	1.59E-08	7.799110118	18835	3470	3360	19917	chr1:1184509:1184584,chr1:1935159:1935454,chr1:2706240:2706248,chr1:4714280:4714306,chr1:6455835:6456058,ENSG00000049246,chr1:8483580:8483697,chr1:10057637:10057654,ENSG00000171819,ENSG00000198793,chr1:11985459:11985657,chr1:12123685:12123766,chr1:12251395:12251607,chr1:13910199:13910353,ENSG00000116138,ENSG00000116771,chr1:16302411:16302456,ENSG00000058453,chr1:16974270:16974981,ENSG00000159363,…
TF	Factor: ctcf; motif: CCRSCAGGGGGCGCN	TF:M10426	1.60E-08	7.794853974	9389	3470	1819	19917	chr1:2706240:2706248,chr1:4714280:4714306,chr1:6455835:6456058,ENSG00000049246,chr1:8483580:8483697,chr1:10057637:10057654,ENSG00000198793,chr1:11985459:11985657,chr1:12251395:12251607,ENSG00000116771,chr1:16302411:16302456,ENSG00000058453,chr1:20141264:20141447,chr1:21605785:21605887,chr1:21836135:21836291,chr1:22140986:22141425,chr1:24648267:24648784,chr1:27286253:27286466,chr1:27960634:2796095…
TF	Factor: SP1:SP3; motif: CCSCCCCCYCC	TF:M01219	1.67E-08	7.778239694	6856	3470	1370	19917	chr1:4714280:4714306,chr1:6455835:6456058,ENSG00000049246,chr1:8483580:8483697,chr1:11985459:11985657,chr1:12251395:12251607,chr1:19283757:19283959,chr1:21605785:21605887,chr1:21836135:21836291,chr1:22140986:22141425,ENSG00000011007,chr1:24648267:24648784,chr1:27286253:27286466,chr1:32826971:32827291,chr1:33547011:33547057,chr1:35370672:35370830,chr1:35442172:35442362,chr1:36866321:36866474,chr1:…
TF	Factor: WT1; motif: CGCCCCCNCN; match class: 1	TF:M02036_1	2.22E-08	7.654074837	5308	3470	1088	19917	chr1:4714280:4714306,chr1:6455835:6456058,ENSG00000049246,chr1:8483580:8483697,chr1:11985459:11985657,chr1:12123685:12123766,chr1:12251395:12251607,ENSG00000159363,ENSG00000288636,chr1:21605785:21605887,chr1:21836135:21836291,chr1:22140986:22141425,ENSG00000011007,chr1:24648267:24648784,chr1:27286253:27286466,chr1:32826971:32827291,chr1:33547011:33547057,chr1:35370672:35370830,chr1:36866321:36866…
TF	Factor: KROX; motif: CCCGCCCCCRCCCC	TF:M00982	2.46E-08	7.608847976	7866	3470	1549	19917	chr1:1935159:1935454,chr1:4714280:4714306,chr1:6455835:6456058,ENSG00000049246,chr1:8483580:8483697,chr1:11985459:11985657,chr1:12251395:12251607,ENSG00000159363,ENSG00000288636,chr1:19283757:19283959,chr1:21605785:21605887,chr1:21836135:21836291,chr1:22140986:22141425,ENSG00000011007,chr1:24648267:24648784,chr1:27286253:27286466,chr1:32826971:32827291,chr1:33547011:33547057,chr1:35370672:3537083…
TF	Factor: WT1; motif: NGCGGGGGGGTSMMCYN	TF:M05327	2.96E-08	7.529309532	5543	3470	1130	19917	chr1:2706240:2706248,chr1:4714280:4714306,chr1:8483580:8483697,ENSG00000116771,ENSG00000159363,ENSG00000288636,chr1:19283757:19283959,chr1:20960191:20960342,chr1:21605785:21605887,chr1:22140986:22141425,chr1:24648267:24648784,chr1:27286253:27286466,chr1:32826971:32827291,chr1:33547011:33547057,chr1:36866321:36866474,chr1:37499038:37499066,chr1:40839649:40839767,ENSG00000127124,ENSG00000117395,ENS…
TF	Factor: MAZ; motif: GGGGGAGGGGGNGRGRRRGNRG	TF:M09984	3.10E-08	7.50859087	9627	3470	1858	19917	chr1:1184509:1184584,chr1:4714280:4714306,chr1:6455835:6456058,ENSG00000049246,chr1:8483580:8483697,chr1:10057637:10057654,ENSG00000171819,chr1:11985459:11985657,ENSG00000116138,chr1:16302411:16302456,ENSG00000058453,ENSG00000159363,ENSG00000288636,chr1:19283757:19283959,chr1:20141264:20141447,chr1:21605785:21605887,chr1:21836135:21836291,chr1:22140986:22141425,ENSG00000011007,chr1:24648267:24648…
TF	Factor: AP-2; motif: SNNNCCNCAGGCN; match class: 1	TF:M00915_1	4.36E-08	7.361007476	4572	3470	950	19917	chr1:1935159:1935454,chr1:2706240:2706248,chr1:4714280:4714306,ENSG00000049246,chr1:8483580:8483697,chr1:10057637:10057654,chr1:12251395:12251607,ENSG00000116138,ENSG00000116771,chr1:16974270:16974981,chr1:21605785:21605887,chr1:21836135:21836291,chr1:22140986:22141425,ENSG00000011007,chr1:33547011:33547057,chr1:35370672:35370830,chr1:36866321:36866474,chr1:37499038:37499066,chr1:40839649:4083976…
TF	Factor: Churchill; motif: CGGGNN; match class: 1	TF:M00986_1	7.11E-08	7.148330937	10429	3470	1994	19917	chr1:2706240:2706248,chr1:4714280:4714306,chr1:6455835:6456058,ENSG00000049246,chr1:8483580:8483697,chr1:10057637:10057654,chr1:11985459:11985657,chr1:12251395:12251607,ENSG00000116138,ENSG00000116771,chr1:16302411:16302456,ENSG00000058453,ENSG00000159363,ENSG00000288636,chr1:17085489:17085988,ENSG00000158747,ENSG00000173436,ENSG00000270136,chr1:21605785:21605887,chr1:21836135:21836291,chr1:22140…
TF	Factor: TIEG1; motif: NCCCNSNCCCCGCCCCC; match class: 1	TF:M12351_1	8.15E-08	7.088666352	8242	3470	1611	19917	chr1:4714280:4714306,chr1:6455835:6456058,ENSG00000049246,chr1:10057637:10057654,chr1:11985459:11985657,ENSG00000116771,chr1:16302411:16302456,ENSG00000058453,chr1:16974270:16974981,ENSG00000159363,ENSG00000288636,chr1:19283757:19283959,chr1:21605785:21605887,chr1:21836135:21836291,chr1:22140986:22141425,ENSG00000011007,chr1:24648267:24648784,chr1:27286253:27286466,chr1:32826971:32827291,chr1:335…
TF	Factor: BTEB1; motif: GGGGGCGGGGCNGSGGGNGS; match class: 1	TF:M09723_1	8.73E-08	7.059152926	6142	3470	1235	19917	chr1:4714280:4714306,chr1:6455835:6456058,ENSG00000049246,chr1:10057637:10057654,chr1:12251395:12251607,ENSG00000159363,ENSG00000288636,chr1:19283757:19283959,chr1:21605785:21605887,chr1:21836135:21836291,chr1:22140986:22141425,chr1:24648267:24648784,chr1:27286253:27286466,chr1:32826971:32827291,chr1:33547011:33547057,chr1:35370672:35370830,chr1:35442172:35442362,chr1:36866321:36866474,chr1:37499…
TF	Factor: Churchill; motif: CGGGNN	TF:M00986	9.18E-08	7.036980209	14305	3470	2649	19917	chr1:1184509:1184584,chr1:1935159:1935454,chr1:2706240:2706248,chr1:4714280:4714306,chr1:6455835:6456058,ENSG00000049246,chr1:8483580:8483697,chr1:10057637:10057654,ENSG00000198793,chr1:11985459:11985657,chr1:12123685:12123766,chr1:12251395:12251607,chr1:13910199:13910353,ENSG00000116138,ENSG00000116771,chr1:16302411:16302456,ENSG00000058453,ENSG00000159363,ENSG00000288636,chr1:17085489:17085988,…
TF	Factor: E2F-3:HES-7; motif: NNNSGCGCSNNNNNCRCGYGNN	TF:M08526	9.92E-08	7.003596339	17025	3470	3087	19917	chr1:1184509:1184584,chr1:1935159:1935454,chr1:2706240:2706248,chr1:4714280:4714306,chr1:6455835:6456058,ENSG00000049246,ENSG00000049247,chr1:8483580:8483697,chr1:10057637:10057654,ENSG00000198793,chr1:11985459:11985657,chr1:12123685:12123766,chr1:12251395:12251607,chr1:13910199:13910353,ENSG00000116138,ENSG00000116771,chr1:16302411:16302456,ENSG00000058453,chr1:16974270:16974981,ENSG00000159363,…
TF	Factor: GCMa:Erg; motif: ATGCGGGCGGAARKG	TF:M08487	1.05E-07	6.979684399	14054	3470	2607	19917	chr1:1184509:1184584,chr1:1935159:1935454,chr1:2706240:2706248,chr1:4714280:4714306,chr1:6455835:6456058,ENSG00000049246,chr1:8483580:8483697,chr1:10057637:10057654,ENSG00000198793,chr1:11985459:11985657,chr1:12251395:12251607,chr1:13910199:13910353,ENSG00000116138,ENSG00000116771,chr1:16302411:16302456,ENSG00000058453,chr1:16974270:16974981,chr1:17085489:17085988,chr1:19283757:19283959,ENSG00000…
TF	Factor: BTEB3; motif: CCNNSCCNSCCCCKCCCCC; match class: 1	TF:M09826_1	1.17E-07	6.932768759	7557	3470	1488	19917	chr1:4714280:4714306,chr1:6455835:6456058,ENSG00000049246,chr1:11985459:11985657,chr1:16302411:16302456,ENSG00000058453,ENSG00000159363,ENSG00000288636,chr1:17085489:17085988,chr1:19283757:19283959,chr1:21605785:21605887,chr1:21836135:21836291,chr1:22140986:22141425,ENSG00000011007,chr1:24648267:24648784,chr1:27286253:27286466,chr1:32826971:32827291,chr1:33547011:33547057,chr1:35370672:35370830,c…
TF	Factor: EGR; motif: CGCCCCCGCNN	TF:M08878	1.38E-07	6.860414643	7527	3470	1482	19917	chr1:1935159:1935454,chr1:4714280:4714306,chr1:6455835:6456058,ENSG00000049246,chr1:8483580:8483697,chr1:11985459:11985657,chr1:12123685:12123766,ENSG00000116771,ENSG00000159363,ENSG00000288636,chr1:19283757:19283959,chr1:21605785:21605887,chr1:21836135:21836291,chr1:22140986:22141425,ENSG00000011007,chr1:24648267:24648784,chr1:27286253:27286466,chr1:32826971:32827291,chr1:35370672:35370830,chr1:…
TF	Factor: WT1; motif: RGGNGGGGGAGGRGGNGGRG; match class: 1	TF:M10108_1	1.45E-07	6.839815873	2881	3470	628	19917	chr1:8483580:8483697,chr1:10057637:10057654,chr1:20141264:20141447,chr1:21605785:21605887,chr1:27286253:27286466,chr1:33547011:33547057,chr1:35442172:35442362,chr1:37499038:37499066,ENSG00000126091,chr1:44584414:44584746,ENSG00000085999,ENSG00000123472,chr1:47904657:47904761,chr1:64937046:64937241,ENSG00000116729,chr1:70033803:70034036,chr1:71513048:71513101,ENSG00000171488,ENSG00000271949,chr1:1…
TF	Factor: Egr-1; motif: GCGCATGCG	TF:M04869	1.60E-07	6.796146546	11319	3470	2144	19917	chr1:1184509:1184584,chr1:1935159:1935454,chr1:4714280:4714306,chr1:6455835:6456058,ENSG00000049246,chr1:8483580:8483697,chr1:10057637:10057654,chr1:11985459:11985657,chr1:12123685:12123766,chr1:12251395:12251607,chr1:13910199:13910353,ENSG00000116771,chr1:16302411:16302456,ENSG00000159363,ENSG00000288636,chr1:17085489:17085988,chr1:21605785:21605887,chr1:21836135:21836291,chr1:22140986:22141425,…
TF	Factor: E2F-4; motif: NTTTCSCGCC	TF:M07380	1.80E-07	6.743643931	13143	3470	2453	19917	chr1:2706240:2706248,chr1:4714280:4714306,ENSG00000049246,chr1:8483580:8483697,chr1:10057637:10057654,chr1:11985459:11985657,chr1:12123685:12123766,chr1:12251395:12251607,chr1:13910199:13910353,ENSG00000116771,chr1:16302411:16302456,ENSG00000058453,ENSG00000288636,chr1:17085489:17085988,chr1:19283757:19283959,ENSG00000158747,ENSG00000173436,ENSG00000270136,chr1:21605785:21605887,chr1:21836135:218…
TF	Factor: RNF96; motif: BCCCGCRGCC; match class: 1	TF:M01199_1	1.90E-07	6.722337292	4335	3470	901	19917	chr1:2706240:2706248,chr1:4714280:4714306,chr1:6455835:6456058,chr1:8483580:8483697,chr1:10057637:10057654,chr1:12123685:12123766,chr1:13910199:13910353,chr1:21605785:21605887,chr1:21836135:21836291,chr1:22140986:22141425,chr1:27960634:27960951,chr1:36866321:36866474,chr1:40839649:40839767,ENSG00000284989,chr1:45963283:45963569,ENSG00000123472,chr1:47904657:47904761,chr1:53925283:53925480,chr1:62…
TF	Factor: GCMa:Erg; motif: ATGCGGGCGGAARKG; match class: 1	TF:M08487_1	2.07E-07	6.684955156	8853	3470	1715	19917	chr1:2706240:2706248,chr1:4714280:4714306,chr1:6455835:6456058,ENSG00000049246,chr1:8483580:8483697,chr1:10057637:10057654,ENSG00000198793,chr1:11985459:11985657,chr1:13910199:13910353,ENSG00000116771,chr1:17085489:17085988,chr1:21836135:21836291,chr1:22140986:22141425,ENSG00000011007,chr1:27286253:27286466,chr1:27960634:27960951,chr1:31349439:31349626,chr1:32169745:32169761,chr1:33547011:3354705…
TF	Factor: MAZ; motif: GGGMGGGGS	TF:M10432	2.21E-07	6.656327752	9328	3470	1798	19917	chr1:1184509:1184584,chr1:1935159:1935454,chr1:4714280:4714306,chr1:6455835:6456058,ENSG00000049246,chr1:10057637:10057654,ENSG00000171819,ENSG00000116138,ENSG00000116771,ENSG00000159363,ENSG00000288636,chr1:17085489:17085988,chr1:20141264:20141447,chr1:21605785:21605887,chr1:21836135:21836291,chr1:22140986:22141425,ENSG00000011007,chr1:24648267:24648784,chr1:26737300:26737445,chr1:27286253:27286…
TF	Factor: Sp1; motif: CCCCGCCCCN	TF:M00933	2.48E-07	6.605548128	9772	3470	1875	19917	chr1:1184509:1184584,chr1:1935159:1935454,chr1:4714280:4714306,chr1:6455835:6456058,ENSG00000049246,chr1:10057637:10057654,ENSG00000198793,chr1:11985459:11985657,chr1:12251395:12251607,chr1:13910199:13910353,ENSG00000116138,ENSG00000116771,ENSG00000058453,ENSG00000159363,ENSG00000288636,chr1:17085489:17085988,chr1:19283757:19283959,chr1:21605785:21605887,chr1:21836135:21836291,chr1:22140986:22141…
TF	Factor: E2F-4; motif: SNGGGCGGGAANN	TF:M09894	3.69E-07	6.432621617	16345	3470	2976	19917	chr1:1184509:1184584,chr1:1935159:1935454,chr1:2706240:2706248,chr1:4714280:4714306,chr1:6455835:6456058,ENSG00000049246,chr1:8483580:8483697,chr1:10057637:10057654,ENSG00000198793,chr1:11985459:11985657,chr1:12123685:12123766,chr1:12251395:12251607,chr1:13910199:13910353,ENSG00000116138,ENSG00000116771,chr1:16302411:16302456,ENSG00000058453,ENSG00000159363,ENSG00000288636,chr1:17085489:17085988,…
TF	Factor: AP-2beta; motif: GCNNNGGSCNGVGGGN	TF:M01858	3.82E-07	6.417393453	7460	3470	1466	19917	chr1:1184509:1184584,chr1:1935159:1935454,chr1:2706240:2706248,chr1:4714280:4714306,ENSG00000049246,chr1:8483580:8483697,ENSG00000198793,chr1:12251395:12251607,chr1:13910199:13910353,ENSG00000116138,chr1:16302411:16302456,chr1:17085489:17085988,ENSG00000158747,ENSG00000173436,ENSG00000270136,chr1:21605785:21605887,chr1:21836135:21836291,chr1:22140986:22141425,ENSG00000011007,chr1:24648267:2464878…
TF	Factor: Egr-1; motif: GCGCATGCG; match class: 1	TF:M04869_1	4.34E-07	6.362289207	10315	3470	1967	19917	chr1:1184509:1184584,chr1:1935159:1935454,chr1:4714280:4714306,chr1:6455835:6456058,ENSG00000049246,chr1:8483580:8483697,chr1:10057637:10057654,chr1:11985459:11985657,chr1:12123685:12123766,chr1:12251395:12251607,chr1:13910199:13910353,ENSG00000116771,chr1:16302411:16302456,ENSG00000159363,ENSG00000288636,chr1:17085489:17085988,chr1:21605785:21605887,chr1:21836135:21836291,chr1:22140986:22141425,…
TF	Factor: pax-6; motif: NYACGCNYSANYGMNCN; match class: 1	TF:M11882_1	4.63E-07	6.334582177	11519	3470	2174	19917	chr1:1935159:1935454,chr1:4714280:4714306,chr1:6455835:6456058,ENSG00000049246,chr1:8483580:8483697,chr1:10057637:10057654,ENSG00000171819,chr1:11985459:11985657,chr1:12251395:12251607,chr1:13910199:13910353,ENSG00000116138,ENSG00000116771,ENSG00000058453,chr1:17085489:17085988,chr1:19283757:19283959,ENSG00000158747,ENSG00000173436,ENSG00000270136,chr1:20141264:20141447,chr1:21605785:21605887,chr…
TF	Factor: AP-2; motif: MKCCCSCNGGCG	TF:M00189	4.68E-07	6.329908718	10687	3470	2031	19917	chr1:1184509:1184584,chr1:1935159:1935454,chr1:2706240:2706248,chr1:4714280:4714306,chr1:6455835:6456058,ENSG00000049246,chr1:8483580:8483697,chr1:10057637:10057654,ENSG00000198793,chr1:11985459:11985657,chr1:12251395:12251607,chr1:13910199:13910353,ENSG00000116771,chr1:16302411:16302456,ENSG00000159363,ENSG00000288636,chr1:17085489:17085988,chr1:19283757:19283959,ENSG00000158747,ENSG00000173436,…
TF	Factor: p300; motif: ACNTCCG; match class: 1	TF:M04826_1	4.81E-07	6.318034058	15413	3470	2825	19917	chr1:1184509:1184584,chr1:1935159:1935454,chr1:2706240:2706248,chr1:4714280:4714306,chr1:6455835:6456058,ENSG00000049246,chr1:8483580:8483697,chr1:10057637:10057654,ENSG00000171819,ENSG00000198793,chr1:11985459:11985657,chr1:12123685:12123766,chr1:12251395:12251607,ENSG00000116138,chr1:16302411:16302456,ENSG00000058453,ENSG00000159363,ENSG00000288636,chr1:17085489:17085988,chr1:17265580:17265840,…
TF	Factor: TF3C-beta; motif: CCNGGAGGGCTTCCTGGAGGAG	TF:M04863	4.90E-07	6.309544211	13733	3470	2548	19917	chr1:1184509:1184584,chr1:1935159:1935454,chr1:2706240:2706248,chr1:4714280:4714306,chr1:6455835:6456058,ENSG00000049246,ENSG00000049247,chr1:8483580:8483697,chr1:10057637:10057654,chr1:12251395:12251607,chr1:13910199:13910353,ENSG00000116138,ENSG00000116771,chr1:16302411:16302456,ENSG00000058453,chr1:16974270:16974981,ENSG00000159363,ENSG00000288636,chr1:17085489:17085988,chr1:17265580:17265840,…
TF	Factor: IRX-1; motif: NACRYNNNNNNNNRYGNN; match class: 1	TF:M11018_1	5.89E-07	6.229845074	16079	3470	2932	19917	chr1:1935159:1935454,chr1:2706240:2706248,chr1:4714280:4714306,chr1:6455835:6456058,ENSG00000049246,ENSG00000049247,chr1:8483580:8483697,chr1:10057637:10057654,ENSG00000171819,ENSG00000198793,chr1:11985459:11985657,chr1:12123685:12123766,chr1:12251395:12251607,chr1:13910199:13910353,ENSG00000116138,ENSG00000116771,chr1:16302411:16302456,ENSG00000159363,ENSG00000288636,chr1:17085489:17085988,chr1:…
TF	Factor: E2F-1; motif: NNNSSCGCSAANN	TF:M07250	6.03E-07	6.219975877	10809	3470	2051	19917	chr1:2706240:2706248,chr1:4714280:4714306,ENSG00000049246,chr1:8483580:8483697,chr1:11985459:11985657,chr1:12123685:12123766,chr1:12251395:12251607,chr1:13910199:13910353,ENSG00000116138,ENSG00000116771,ENSG00000159363,ENSG00000288636,chr1:17265580:17265840,chr1:19283757:19283959,ENSG00000158747,ENSG00000173436,ENSG00000270136,chr1:21605785:21605887,chr1:21836135:21836291,chr1:22140986:22141425,E…
TF	Factor: ETF; motif: CCCCGCCCCYN	TF:M07039	7.16E-07	6.145248843	16527	3470	3003	19917	chr1:1184509:1184584,chr1:1935159:1935454,chr1:2706240:2706248,chr1:4714280:4714306,chr1:6455835:6456058,ENSG00000049246,chr1:8483580:8483697,chr1:10057637:10057654,ENSG00000171819,ENSG00000198793,chr1:11985459:11985657,chr1:12123685:12123766,chr1:12251395:12251607,chr1:13910199:13910353,ENSG00000116138,ENSG00000116771,chr1:16302411:16302456,ENSG00000058453,chr1:16974270:16974981,ENSG00000159363,…
TF	Factor: E2F-3; motif: GGCGGGN; match class: 1	TF:M02089_1	7.36E-07	6.133041067	9425	3470	1810	19917	chr1:1184509:1184584,chr1:1935159:1935454,chr1:4714280:4714306,chr1:6455835:6456058,ENSG00000049246,chr1:8483580:8483697,chr1:10057637:10057654,chr1:11985459:11985657,chr1:12251395:12251607,ENSG00000116138,ENSG00000058453,ENSG00000159363,ENSG00000288636,chr1:17085489:17085988,chr1:19283757:19283959,chr1:21605785:21605887,chr1:21836135:21836291,chr1:22140986:22141425,chr1:24648267:24648784,chr1:27…
TF	Factor: ZIC4; motif: NNCCNCCCRYNGYGN	TF:M12227	9.43E-07	6.025350905	11151	3470	2108	19917	chr1:1184509:1184584,chr1:2706240:2706248,chr1:4714280:4714306,chr1:6455835:6456058,chr1:8483580:8483697,chr1:10057637:10057654,chr1:16302411:16302456,ENSG00000058453,ENSG00000159363,ENSG00000288636,chr1:17085489:17085988,chr1:19283757:19283959,ENSG00000158747,ENSG00000173436,ENSG00000270136,chr1:21605785:21605887,chr1:21836135:21836291,chr1:22140986:22141425,ENSG00000011007,chr1:24648267:2464878…
TF	Factor: E2F-1:Elk-1; motif: SGCGCSNNAMCGGAAGT; match class: 1	TF:M08205_1	9.77E-07	6.009944825	10502	3470	1996	19917	chr1:2706240:2706248,chr1:4714280:4714306,chr1:6455835:6456058,ENSG00000049246,chr1:8483580:8483697,chr1:10057637:10057654,ENSG00000198793,chr1:11985459:11985657,chr1:12251395:12251607,chr1:13910199:13910353,ENSG00000116138,ENSG00000116771,chr1:16302411:16302456,ENSG00000159363,ENSG00000288636,chr1:19283757:19283959,ENSG00000158747,ENSG00000173436,ENSG00000270136,chr1:21836135:21836291,chr1:22140…
TF	Factor: WT1; motif: GNGGGGGCGGGG; match class: 1	TF:M03893_1	1.11093E-06	5.954313719	3997	3470	832	19917	chr1:1935159:1935454,chr1:6455835:6456058,ENSG00000049246,chr1:11985459:11985657,ENSG00000159363,ENSG00000288636,chr1:21605785:21605887,chr1:21836135:21836291,chr1:22140986:22141425,ENSG00000011007,chr1:24648267:24648784,chr1:27286253:27286466,chr1:33547011:33547057,chr1:35370672:35370830,chr1:36866321:36866474,chr1:40839649:40839767,chr1:45204015:45204263,ENSG00000085999,chr1:47904657:47904761,c…
TF	Factor: E2F-4; motif: GCGGGAAANA	TF:M02090	1.14885E-06	5.939736174	12068	3470	2264	19917	chr1:1184509:1184584,chr1:4714280:4714306,chr1:6455835:6456058,ENSG00000049246,chr1:8483580:8483697,chr1:10057637:10057654,ENSG00000198793,chr1:11985459:11985657,chr1:12123685:12123766,chr1:12251395:12251607,chr1:16302411:16302456,ENSG00000058453,chr1:17085489:17085988,ENSG00000158747,ENSG00000173436,ENSG00000270136,chr1:21605785:21605887,chr1:21836135:21836291,ENSG00000011007,chr1:24648267:24648…
TF	Factor: E2F-3; motif: GGCGGGN	TF:M02089	1.27814E-06	5.893419944	13271	3470	2467	19917	chr1:1184509:1184584,chr1:1935159:1935454,chr1:4714280:4714306,chr1:6455835:6456058,ENSG00000049246,chr1:8483580:8483697,chr1:10057637:10057654,ENSG00000198793,chr1:11985459:11985657,chr1:12251395:12251607,chr1:13910199:13910353,ENSG00000116138,ENSG00000116771,ENSG00000058453,ENSG00000159363,ENSG00000288636,chr1:17085489:17085988,chr1:19283757:19283959,ENSG00000158747,ENSG00000173436,ENSG00000270…
TF	Factor: ETF; motif: GVGGMGG	TF:M00695	1.44966E-06	5.83873428	10500	3470	1994	19917	chr1:1935159:1935454,chr1:2706240:2706248,chr1:4714280:4714306,chr1:6455835:6456058,ENSG00000049246,chr1:8483580:8483697,chr1:10057637:10057654,ENSG00000198793,chr1:11985459:11985657,chr1:12123685:12123766,chr1:12251395:12251607,ENSG00000116138,ENSG00000116771,chr1:16302411:16302456,ENSG00000058453,ENSG00000159363,ENSG00000288636,chr1:17085489:17085988,ENSG00000158747,ENSG00000173436,ENSG00000270…
TF	Factor: ZNF148; motif: NNNNNNCCNNCCCCTCCCCCACCCN	TF:M09834	1.87935E-06	5.725992981	6998	3470	1377	19917	chr1:6455835:6456058,ENSG00000049246,chr1:10057637:10057654,chr1:11985459:11985657,ENSG00000116138,ENSG00000116771,chr1:16302411:16302456,chr1:16974270:16974981,chr1:21605785:21605887,chr1:21836135:21836291,ENSG00000011007,chr1:24648267:24648784,chr1:27286253:27286466,chr1:32826971:32827291,chr1:33547011:33547057,chr1:35370672:35370830,chr1:35442172:35442362,chr1:36866321:36866474,chr1:37499038:3…
TF	Factor: CTCF; motif: NCCRSTAGGGGGCGC	TF:M08911	1.92011E-06	5.716674416	9168	3470	1761	19917	chr1:1184509:1184584,chr1:2706240:2706248,chr1:4714280:4714306,chr1:6455835:6456058,ENSG00000049246,chr1:8483580:8483697,chr1:10057637:10057654,ENSG00000198793,chr1:11985459:11985657,chr1:12251395:12251607,chr1:16302411:16302456,ENSG00000058453,ENSG00000159363,ENSG00000288636,chr1:21605785:21605887,chr1:21836135:21836291,chr1:22140986:22141425,chr1:24648267:24648784,chr1:27286253:27286466,chr1:27…
TF	Factor: BTEB3; motif: CCNNSCCNSCCCCKCCCCC	TF:M09826	2.00352E-06	5.698206462	11560	3470	2175	19917	chr1:1935159:1935454,chr1:4714280:4714306,chr1:6455835:6456058,ENSG00000049246,chr1:8483580:8483697,chr1:10057637:10057654,ENSG00000198793,chr1:11985459:11985657,chr1:12251395:12251607,chr1:13910199:13910353,ENSG00000116138,chr1:16302411:16302456,ENSG00000058453,ENSG00000159363,ENSG00000288636,chr1:17085489:17085988,chr1:19283757:19283959,chr1:21605785:21605887,chr1:21836135:21836291,chr1:2214098…
TF	Factor: TAFII250; motif: RARRWGGCGGMGGNGR	TF:M10086	2.69186E-06	5.569946914	9342	3470	1790	19917	chr1:1184509:1184584,chr1:2706240:2706248,ENSG00000049247,chr1:8483580:8483697,chr1:10057637:10057654,chr1:12123685:12123766,ENSG00000116138,chr1:16302411:16302456,ENSG00000159363,ENSG00000288636,chr1:19283757:19283959,chr1:21836135:21836291,chr1:22140986:22141425,ENSG00000011007,chr1:24648267:24648784,chr1:27286253:27286466,chr1:27960634:27960951,chr1:28155629:28155759,chr1:33547011:33547057,chr…
TF	Factor: Egr-2; motif: GNGRRNGWGKGGGNGGRG	TF:M09898	2.92841E-06	5.533367401	6551	3470	1295	19917	chr1:1935159:1935454,chr1:6455835:6456058,ENSG00000049246,chr1:10057637:10057654,chr1:11985459:11985657,ENSG00000116138,chr1:16302411:16302456,chr1:17085489:17085988,ENSG00000158747,ENSG00000173436,ENSG00000270136,chr1:20141264:20141447,chr1:21605785:21605887,chr1:21836135:21836291,chr1:22140986:22141425,ENSG00000011007,chr1:24648267:24648784,chr1:27286253:27286466,chr1:35370672:35370830,chr1:354…
TF	Factor: WT1; motif: RGGNGGGGGAGGRGGNGGRG	TF:M10108	3.00794E-06	5.521730259	6585	3470	1301	19917	chr1:8483580:8483697,chr1:10057637:10057654,ENSG00000116771,ENSG00000159363,ENSG00000288636,chr1:19283757:19283959,chr1:20141264:20141447,chr1:21605785:21605887,ENSG00000011007,chr1:27286253:27286466,chr1:33547011:33547057,chr1:35370672:35370830,chr1:35442172:35442362,chr1:37499038:37499066,chr1:40839649:40839767,ENSG00000126091,ENSG00000284989,chr1:44584414:44584746,chr1:44872503:44872607,ENSG00…
TF	Factor: MAZ; motif: GGGMGGGGSSGGGGGGGGGGGG	TF:M09636	3.14785E-06	5.501985768	16380	3470	2975	19917	chr1:1184509:1184584,chr1:1935159:1935454,chr1:4714280:4714306,chr1:6455835:6456058,ENSG00000049246,chr1:8483580:8483697,chr1:10057637:10057654,ENSG00000171819,ENSG00000198793,chr1:11985459:11985657,chr1:12123685:12123766,chr1:12251395:12251607,chr1:13910199:13910353,ENSG00000116138,ENSG00000116771,chr1:16302411:16302456,ENSG00000058453,ENSG00000159363,ENSG00000288636,chr1:17085489:17085988,chr1:…
TF	Factor: AP-2gamma:Elk-1; motif: NGCCKNRGGSGRCGGAAGTG; match class: 1	TF:M08441_1	3.26908E-06	5.485574153	12848	3470	2392	19917	chr1:1935159:1935454,chr1:2706240:2706248,chr1:4714280:4714306,chr1:6455835:6456058,ENSG00000049246,chr1:8483580:8483697,ENSG00000171819,ENSG00000198793,chr1:11985459:11985657,chr1:12123685:12123766,chr1:12251395:12251607,chr1:13910199:13910353,ENSG00000116138,ENSG00000116771,chr1:16302411:16302456,ENSG00000058453,chr1:16974270:16974981,ENSG00000159363,ENSG00000288636,chr1:19283757:19283959,ENSG0…
TF	Factor: CKROX; motif: SCCCTCCCC	TF:M01175	3.47904E-06	5.458540994	7354	3470	1438	19917	chr1:1184509:1184584,chr1:4714280:4714306,chr1:6455835:6456058,chr1:10057637:10057654,chr1:11985459:11985657,chr1:12251395:12251607,ENSG00000116138,ENSG00000116771,ENSG00000159363,ENSG00000288636,chr1:17085489:17085988,chr1:21605785:21605887,chr1:21836135:21836291,ENSG00000011007,chr1:24648267:24648784,chr1:26737300:26737445,chr1:27286253:27286466,ENSG00000130768,chr1:27960634:27960951,chr1:32826…
TF	Factor: GKLF; motif: NNNRGGNGNGGSN; match class: 1	TF:M07289_1	3.75576E-06	5.425302636	10645	3470	2015	19917	chr1:1935159:1935454,chr1:4714280:4714306,chr1:6455835:6456058,ENSG00000049246,chr1:8483580:8483697,chr1:10057637:10057654,ENSG00000198793,ENSG00000116138,chr1:16302411:16302456,ENSG00000058453,chr1:16974270:16974981,ENSG00000159363,ENSG00000288636,chr1:17085489:17085988,chr1:17265580:17265840,chr1:19283757:19283959,chr1:20141264:20141447,chr1:21605785:21605887,chr1:21836135:21836291,ENSG00000011…
TF	Factor: KLF15; motif: RCCMCRCCCMCN	TF:M12160	4.14746E-06	5.382218263	12836	3470	2389	19917	chr1:1184509:1184584,chr1:1935159:1935454,chr1:4714280:4714306,chr1:6455835:6456058,ENSG00000049246,chr1:8483580:8483697,chr1:10057637:10057654,ENSG00000198793,chr1:11985459:11985657,chr1:12123685:12123766,chr1:13910199:13910353,ENSG00000116138,ENSG00000116771,chr1:16302411:16302456,ENSG00000058453,ENSG00000159363,ENSG00000288636,chr1:17085489:17085988,chr1:19283757:19283959,chr1:20141264:2014144…
TF	Factor: Osx; motif: CCNCCCCCNNN	TF:M07329	4.5458E-06	5.342389845	6851	3470	1347	19917	chr1:1935159:1935454,chr1:4714280:4714306,chr1:6455835:6456058,ENSG00000049246,chr1:8483580:8483697,ENSG00000198793,chr1:11985459:11985657,ENSG00000116771,chr1:16302411:16302456,ENSG00000058453,chr1:21605785:21605887,chr1:21836135:21836291,chr1:22140986:22141425,ENSG00000011007,chr1:24648267:24648784,chr1:32826971:32827291,chr1:33547011:33547057,chr1:35370672:35370830,chr1:35442172:35442362,chr1:…
TF	Factor: WT1; motif: SMCNCCNSC	TF:M01118	4.79401E-06	5.319300792	6869	3470	1350	19917	chr1:10057637:10057654,chr1:12251395:12251607,ENSG00000116138,ENSG00000116771,chr1:16302411:16302456,chr1:20141264:20141447,chr1:21605785:21605887,ENSG00000011007,chr1:24648267:24648784,chr1:27286253:27286466,chr1:27960634:27960951,chr1:32826971:32827291,chr1:33547011:33547057,chr1:35370672:35370830,chr1:35442172:35442362,chr1:37499038:37499066,chr1:40839649:40839767,ENSG00000117395,ENSG000002437…
TF	Factor: MOVO-B; motif: GNGGGGG	TF:M01104	5.36556E-06	5.270384617	10336	3470	1960	19917	chr1:1935159:1935454,chr1:2706240:2706248,chr1:4714280:4714306,chr1:6455835:6456058,ENSG00000049246,chr1:8483580:8483697,chr1:11985459:11985657,chr1:12123685:12123766,chr1:12251395:12251607,ENSG00000116138,ENSG00000116771,chr1:16302411:16302456,ENSG00000058453,ENSG00000159363,ENSG00000288636,chr1:17085489:17085988,ENSG00000158747,ENSG00000173436,ENSG00000270136,chr1:21605785:21605887,chr1:2183613…
TF	Factor: MAZ; motif: GGGMGGGGSSGGGGGGGGGGGG; match class: 1	TF:M09636_1	5.40126E-06	5.267504888	14202	3470	2617	19917	chr1:1184509:1184584,chr1:1935159:1935454,chr1:4714280:4714306,chr1:6455835:6456058,ENSG00000049246,chr1:8483580:8483697,chr1:10057637:10057654,ENSG00000171819,ENSG00000198793,chr1:11985459:11985657,chr1:12251395:12251607,chr1:13910199:13910353,ENSG00000116138,ENSG00000116771,chr1:16302411:16302456,ENSG00000058453,ENSG00000159363,ENSG00000288636,chr1:17085489:17085988,chr1:17265580:17265840,chr1:…
TF	Factor: TIEG1; motif: NCCCNSNCCCCGCCCCC	TF:M12351	6.16812E-06	5.209847113	12403	3470	2314	19917	chr1:1184509:1184584,chr1:1935159:1935454,chr1:4714280:4714306,chr1:6455835:6456058,ENSG00000049246,chr1:8483580:8483697,chr1:10057637:10057654,ENSG00000198793,chr1:11985459:11985657,chr1:13910199:13910353,ENSG00000116138,ENSG00000116771,chr1:16302411:16302456,ENSG00000058453,chr1:16974270:16974981,ENSG00000159363,ENSG00000288636,chr1:17265580:17265840,chr1:19283757:19283959,chr1:21605785:2160588…
TF	Factor: GKLF; motif: NNNRGGNGNGGSN	TF:M07289	6.32678E-06	5.198817457	14779	3470	2712	19917	chr1:1184509:1184584,chr1:1935159:1935454,chr1:2706240:2706248,chr1:4714280:4714306,chr1:6455835:6456058,ENSG00000049246,chr1:8483580:8483697,chr1:10057637:10057654,ENSG00000198793,chr1:12251395:12251607,chr1:13910199:13910353,ENSG00000116138,ENSG00000116771,chr1:16302411:16302456,ENSG00000058453,chr1:16974270:16974981,ENSG00000159363,ENSG00000288636,chr1:17085489:17085988,chr1:17265580:17265840,…
TF	Factor: EGR1; motif: NGNGKGGGYGGNGS	TF:M09761	7.31609E-06	5.135720775	5191	3470	1045	19917	chr1:1935159:1935454,chr1:6455835:6456058,ENSG00000049246,chr1:8483580:8483697,chr1:11985459:11985657,ENSG00000116138,chr1:16302411:16302456,chr1:19283757:19283959,chr1:21605785:21605887,chr1:21836135:21836291,chr1:24648267:24648784,chr1:27286253:27286466,chr1:32826971:32827291,chr1:35370672:35370830,chr1:35442172:35442362,chr1:40839649:40839767,chr1:44584414:44584746,chr1:44872503:44872607,chr1:…
TF	Factor: MAZ; motif: GGGGGAGGGGGNGRGRRRGNRG; match class: 1	TF:M09984_1	7.8183E-06	5.106887713	5599	3470	1119	19917	chr1:4714280:4714306,chr1:6455835:6456058,chr1:10057637:10057654,chr1:11985459:11985657,chr1:16302411:16302456,ENSG00000058453,chr1:20141264:20141447,chr1:21605785:21605887,chr1:21836135:21836291,chr1:22140986:22141425,chr1:24648267:24648784,chr1:27286253:27286466,chr1:32826971:32827291,chr1:33547011:33547057,chr1:35370672:35370830,chr1:35442172:35442362,chr1:36866321:36866474,chr1:37499038:37499…
TF	Factor: Sp1; motif: NNGGGGCGGGGNN	TF:M00932	9.82761E-06	5.007551898	10490	3470	1984	19917	chr1:1184509:1184584,chr1:1935159:1935454,chr1:4714280:4714306,chr1:6455835:6456058,ENSG00000049246,chr1:10057637:10057654,ENSG00000198793,chr1:11985459:11985657,chr1:12251395:12251607,chr1:13910199:13910353,ENSG00000116771,ENSG00000058453,ENSG00000159363,ENSG00000288636,chr1:17085489:17085988,chr1:19283757:19283959,chr1:21605785:21605887,chr1:21836135:21836291,chr1:22140986:22141425,ENSG00000011…
TF	Factor: E2F-2; motif: NWTTTGGCGCCAWWNN	TF:M11530	1.25215E-05	4.902344	14722	3470	2700	19917	chr1:1935159:1935454,chr1:2706240:2706248,chr1:4714280:4714306,chr1:6455835:6456058,ENSG00000049246,ENSG00000049247,chr1:8483580:8483697,chr1:10057637:10057654,chr1:11985459:11985657,chr1:12123685:12123766,chr1:12251395:12251607,chr1:13910199:13910353,ENSG00000116138,ENSG00000116771,chr1:16302411:16302456,ENSG00000058453,ENSG00000159363,ENSG00000288636,chr1:17085489:17085988,chr1:19283757:1928395…
TF	Factor: E2F-3:TBR2; motif: ANGTGYKANGGCGCSTTNNCRNNT; match class: 1	TF:M08207_1	1.43129E-05	4.844272952	15626	3470	2848	19917	chr1:1184509:1184584,chr1:1935159:1935454,chr1:2706240:2706248,chr1:4714280:4714306,chr1:6455835:6456058,ENSG00000049246,ENSG00000049247,chr1:8483580:8483697,chr1:10057637:10057654,ENSG00000198793,chr1:11985459:11985657,chr1:12123685:12123766,chr1:12251395:12251607,chr1:13910199:13910353,ENSG00000116771,chr1:16302411:16302456,ENSG00000159363,ENSG00000288636,chr1:17085489:17085988,chr1:17265580:17…
TF	Factor: TAFII250; motif: RARRWGGCGGMGGNGR; match class: 1	TF:M10086_1	1.60151E-05	4.795469215	4184	3470	857	19917	chr1:2706240:2706248,chr1:8483580:8483697,ENSG00000116138,chr1:16302411:16302456,chr1:21836135:21836291,chr1:27286253:27286466,chr1:27960634:27960951,chr1:28155629:28155759,chr1:33547011:33547057,chr1:35442172:35442362,chr1:37499038:37499066,chr1:40839649:40839767,ENSG00000126091,ENSG00000284989,chr1:45008526:45008744,ENSG00000132128,ENSG00000123472,chr1:50513858:50514170,chr1:53925283:53925480,c…
TF	Factor: AP-2; motif: GSCCSCRGGCNRNRNN; match class: 1	TF:M00800_1	1.76362E-05	4.753594285	4278	3470	874	19917	chr1:1935159:1935454,chr1:2706240:2706248,chr1:4714280:4714306,chr1:6455835:6456058,chr1:8483580:8483697,chr1:10057637:10057654,chr1:17085489:17085988,chr1:21605785:21605887,chr1:21836135:21836291,chr1:22140986:22141425,chr1:24648267:24648784,chr1:27286253:27286466,chr1:27960634:27960951,chr1:32169745:32169761,chr1:35370672:35370830,chr1:36866321:36866474,chr1:37499038:37499066,chr1:40839649:4083…
TF	Factor: MAZ; motif: GGGGAGGG	TF:M00649	1.78957E-05	4.747250395	9407	3470	1793	19917	chr1:1184509:1184584,chr1:4714280:4714306,chr1:6455835:6456058,chr1:10057637:10057654,chr1:11985459:11985657,chr1:12251395:12251607,ENSG00000116138,ENSG00000116771,chr1:16302411:16302456,ENSG00000159363,ENSG00000288636,chr1:17085489:17085988,chr1:20141264:20141447,chr1:21605785:21605887,chr1:21836135:21836291,ENSG00000011007,chr1:24648267:24648784,chr1:26737300:26737445,chr1:27286253:27286466,ENS…
TF	Factor: Sp1; motif: GGGGCGGGGC	TF:M00931	1.80569E-05	4.743356128	10344	3470	1956	19917	chr1:1184509:1184584,chr1:1935159:1935454,chr1:4714280:4714306,chr1:6455835:6456058,ENSG00000049246,chr1:10057637:10057654,ENSG00000198793,chr1:11985459:11985657,chr1:12251395:12251607,chr1:13910199:13910353,ENSG00000058453,ENSG00000159363,ENSG00000288636,chr1:17085489:17085988,chr1:19283757:19283959,chr1:21605785:21605887,chr1:21836135:21836291,chr1:22140986:22141425,chr1:24648267:24648784,chr1:…
TF	Factor: Sp1; motif: NGGGGCGGGGN	TF:M07395	1.89374E-05	4.722678592	10721	3470	2021	19917	chr1:1184509:1184584,chr1:1935159:1935454,chr1:4714280:4714306,chr1:6455835:6456058,ENSG00000049246,chr1:10057637:10057654,ENSG00000198793,chr1:11985459:11985657,chr1:12123685:12123766,chr1:12251395:12251607,chr1:13910199:13910353,ENSG00000058453,ENSG00000159363,ENSG00000288636,chr1:17085489:17085988,chr1:19283757:19283959,chr1:21605785:21605887,chr1:21836135:21836291,chr1:22140986:22141425,ENSG0…
TF	Factor: E2F-6; motif: NGGGCGGGARRNN	TF:M09895	1.89957E-05	4.721345357	7857	3470	1520	19917	chr1:4714280:4714306,ENSG00000049246,chr1:8483580:8483697,chr1:10057637:10057654,chr1:11985459:11985657,chr1:12251395:12251607,ENSG00000058453,ENSG00000288636,chr1:17085489:17085988,ENSG00000158747,ENSG00000173436,ENSG00000270136,chr1:21605785:21605887,chr1:21836135:21836291,chr1:22140986:22141425,ENSG00000011007,chr1:24648267:24648784,chr1:27286253:27286466,chr1:27960634:27960951,chr1:32826971:3…
TF	Factor: ZSCAN18; motif: TRRCGRCGNMCC	TF:M05432	1.97071E-05	4.705378275	4145	3470	849	19917	chr1:1935159:1935454,chr1:2706240:2706248,chr1:4714280:4714306,chr1:12123685:12123766,chr1:12251395:12251607,chr1:13910199:13910353,ENSG00000116771,ENSG00000058453,chr1:21836135:21836291,chr1:27960634:27960951,chr1:32826971:32827291,chr1:35442172:35442362,chr1:40839649:40839767,chr1:44872503:44872607,chr1:45008526:45008744,chr1:45204015:45204263,chr1:45963283:45963569,ENSG00000123472,chr1:4790465…
TF	Factor: Kaiso; motif: GCMGGGRGCRGS	TF:M03876	2.07144E-05	4.683728631	13737	3470	2534	19917	chr1:1184509:1184584,chr1:1935159:1935454,chr1:2706240:2706248,chr1:4714280:4714306,chr1:6455835:6456058,ENSG00000049246,ENSG00000049247,chr1:8483580:8483697,chr1:10057637:10057654,ENSG00000198793,chr1:11985459:11985657,chr1:12123685:12123766,chr1:12251395:12251607,chr1:13910199:13910353,ENSG00000116771,chr1:16302411:16302456,ENSG00000058453,chr1:16974270:16974981,ENSG00000159363,ENSG00000288636,…
TF	Factor: Egr-1; motif: GCGGGGGCGG; match class: 1	TF:M07354_1	2.39378E-05	4.620916242	3573	3470	742	19917	chr1:4714280:4714306,chr1:6455835:6456058,ENSG00000049246,chr1:11985459:11985657,ENSG00000159363,ENSG00000288636,chr1:21605785:21605887,chr1:21836135:21836291,chr1:22140986:22141425,chr1:24648267:24648784,chr1:27286253:27286466,chr1:35370672:35370830,chr1:36866321:36866474,chr1:37499038:37499066,chr1:40839649:40839767,chr1:45204015:45204263,ENSG00000123472,chr1:49242149:49242543,chr1:53925283:539…
TF	Factor: E2F-4; motif: NTTTCSCGCC; match class: 1	TF:M07380_1	2.62759E-05	4.580442643	8046	3470	1552	19917	chr1:2706240:2706248,ENSG00000049246,chr1:8483580:8483697,chr1:10057637:10057654,chr1:13910199:13910353,chr1:16302411:16302456,chr1:17085489:17085988,chr1:19283757:19283959,ENSG00000158747,ENSG00000173436,ENSG00000270136,chr1:21605785:21605887,ENSG00000011007,chr1:24648267:24648784,chr1:27286253:27286466,chr1:27960634:27960951,chr1:31349439:31349626,chr1:32169745:32169761,chr1:32826971:32827291,c…
TF	Factor: EGR1; motif: NACGCCCACGCANW	TF:M03896	2.7065E-05	4.567591393	6153	3470	1214	19917	chr1:4714280:4714306,chr1:6455835:6456058,ENSG00000049246,chr1:11985459:11985657,ENSG00000116771,ENSG00000159363,ENSG00000288636,chr1:21605785:21605887,chr1:21836135:21836291,chr1:24648267:24648784,chr1:35370672:35370830,chr1:36866321:36866474,chr1:37499038:37499066,chr1:40839649:40839767,ENSG00000126091,chr1:44584414:44584746,chr1:45204015:45204263,ENSG00000085999,ENSG00000123472,chr1:49242149:4…
TF	Factor: TR4; motif: ACCCCGS; match class: 1	TF:M04934_1	3.08318E-05	4.511000437	15594	3470	2840	19917	chr1:1184509:1184584,chr1:1935159:1935454,chr1:2706240:2706248,chr1:4714280:4714306,chr1:6455835:6456058,ENSG00000049246,chr1:8483580:8483697,chr1:10057637:10057654,ENSG00000198793,chr1:11985459:11985657,chr1:12123685:12123766,chr1:12251395:12251607,chr1:13910199:13910353,ENSG00000116138,ENSG00000116771,chr1:16302411:16302456,ENSG00000058453,chr1:16974270:16974981,ENSG00000159363,ENSG00000288636,…
TF	Factor: ZIC4; motif: NNCCNCCCRYNGYGN; match class: 1	TF:M12227_1	3.31239E-05	4.479858325	5925	3470	1172	19917	chr1:4714280:4714306,chr1:6455835:6456058,chr1:8483580:8483697,ENSG00000159363,ENSG00000288636,chr1:17085489:17085988,chr1:19283757:19283959,ENSG00000158747,ENSG00000173436,ENSG00000270136,chr1:21836135:21836291,chr1:22140986:22141425,chr1:27960634:27960951,chr1:32826971:32827291,chr1:33547011:33547057,chr1:35370672:35370830,chr1:36866321:36866474,chr1:40839649:40839767,ENSG00000126091,chr1:45008…
TF	Factor: TF3C-beta; motif: CCNGGAGGGCTTCCTGGAGGAG; match class: 1	TF:M04863_1	3.4599E-05	4.460936059	8620	3470	1652	19917	chr1:2706240:2706248,chr1:4714280:4714306,chr1:6455835:6456058,chr1:8483580:8483697,chr1:10057637:10057654,chr1:12251395:12251607,chr1:13910199:13910353,ENSG00000116138,chr1:16974270:16974981,chr1:17085489:17085988,ENSG00000158747,ENSG00000173436,ENSG00000270136,chr1:20141264:20141447,chr1:21605785:21605887,chr1:21836135:21836291,chr1:22140986:22141425,ENSG00000011007,chr1:24648267:24648784,chr1:…
TF	Factor: Sp1; motif: NGGGGGCGGGGYN	TF:M00196	4.23427E-05	4.373221736	10303	3470	1945	19917	chr1:1184509:1184584,chr1:1935159:1935454,chr1:4714280:4714306,chr1:6455835:6456058,ENSG00000049246,chr1:10057637:10057654,ENSG00000198793,chr1:11985459:11985657,chr1:12251395:12251607,chr1:13910199:13910353,ENSG00000058453,ENSG00000159363,ENSG00000288636,chr1:17085489:17085988,chr1:19283757:19283959,chr1:21605785:21605887,chr1:21836135:21836291,chr1:22140986:22141425,ENSG00000011007,chr1:2464826…
TF	Factor: sp4; motif: NNGNARGRGGCGGRGCNNRR; match class: 1	TF:M10072_1	4.72354E-05	4.325732626	6272	3470	1233	19917	chr1:4714280:4714306,chr1:6455835:6456058,ENSG00000049246,chr1:8483580:8483697,chr1:10057637:10057654,chr1:11985459:11985657,ENSG00000116138,chr1:19283757:19283959,chr1:21605785:21605887,chr1:21836135:21836291,chr1:22140986:22141425,ENSG00000011007,chr1:27286253:27286466,chr1:32826971:32827291,chr1:33547011:33547057,chr1:36866321:36866474,chr1:40839649:40839767,ENSG00000117395,ENSG00000243710,ENS…
TF	Factor: ER71:E2A; motif: CASSTGNACCGGAWRYN; match class: 1	TF:M08568_1	6.34874E-05	4.197312501	15263	3470	2783	19917	chr1:1184509:1184584,chr1:1935159:1935454,chr1:2706240:2706248,chr1:4714280:4714306,chr1:6455835:6456058,ENSG00000049246,ENSG00000049247,chr1:8483580:8483697,chr1:10057637:10057654,ENSG00000171819,ENSG00000198793,chr1:11985459:11985657,chr1:12123685:12123766,chr1:12251395:12251607,chr1:13910199:13910353,ENSG00000116771,chr1:16302411:16302456,chr1:16974270:16974981,ENSG00000159363,ENSG00000288636,…
TF	Factor: AP-2; motif: SNNNCCNCAGGCN	TF:M00915	6.8082E-05	4.166967682	9683	3470	1835	19917	chr1:1935159:1935454,chr1:2706240:2706248,chr1:4714280:4714306,chr1:6455835:6456058,ENSG00000049246,ENSG00000049247,chr1:8483580:8483697,chr1:10057637:10057654,chr1:12251395:12251607,ENSG00000116138,ENSG00000116771,chr1:16302411:16302456,chr1:16974270:16974981,ENSG00000159363,ENSG00000288636,chr1:17085489:17085988,chr1:19283757:19283959,chr1:21605785:21605887,chr1:21836135:21836291,chr1:22140986:…
TF	Factor: BEN; motif: CAGCGRNV; match class: 1	TF:M01240_1	7.1765E-05	4.144087405	13334	3470	2461	19917	chr1:1184509:1184584,chr1:2706240:2706248,chr1:4714280:4714306,chr1:6455835:6456058,ENSG00000049246,chr1:8483580:8483697,chr1:10057637:10057654,ENSG00000198793,chr1:11985459:11985657,chr1:12123685:12123766,chr1:12251395:12251607,chr1:13910199:13910353,ENSG00000116138,chr1:16302411:16302456,chr1:16974270:16974981,ENSG00000159363,ENSG00000288636,chr1:17085489:17085988,chr1:19283757:19283959,chr1:20…
TF	Factor: RREB-1; motif: GGGWCSA	TF:M05439	8.40755E-05	4.075330399	8689	3470	1660	19917	chr1:1184509:1184584,chr1:4714280:4714306,chr1:6455835:6456058,ENSG00000049246,chr1:8483580:8483697,chr1:10057637:10057654,ENSG00000171819,chr1:11985459:11985657,ENSG00000116771,chr1:16302411:16302456,ENSG00000159363,ENSG00000288636,chr1:17085489:17085988,chr1:19283757:19283959,ENSG00000158747,ENSG00000173436,ENSG00000270136,chr1:20960191:20960342,chr1:21605785:21605887,chr1:21836135:21836291,chr…
TF	Factor: AP2; motif: GCCYGSGGSN	TF:M08867	8.47502E-05	4.071859167	10120	3470	1910	19917	chr1:1184509:1184584,chr1:1935159:1935454,chr1:2706240:2706248,chr1:4714280:4714306,chr1:6455835:6456058,ENSG00000049246,chr1:8483580:8483697,chr1:10057637:10057654,chr1:12251395:12251607,chr1:13910199:13910353,ENSG00000116771,ENSG00000159363,ENSG00000288636,chr1:17085489:17085988,chr1:17265580:17265840,chr1:19283757:19283959,ENSG00000158747,ENSG00000173436,ENSG00000270136,chr1:21605785:21605887,…
TF	Factor: PATZ; motif: GGGGNGGGGGMKGGRRNGGNRN	TF:M10026	8.73253E-05	4.058860111	8440	3470	1616	19917	chr1:1184509:1184584,chr1:6455835:6456058,ENSG00000049246,chr1:8483580:8483697,chr1:10057637:10057654,ENSG00000198793,chr1:11985459:11985657,ENSG00000116138,chr1:19283757:19283959,chr1:20141264:20141447,chr1:21605785:21605887,chr1:21836135:21836291,chr1:22140986:22141425,ENSG00000011007,chr1:27286253:27286466,ENSG00000130768,chr1:32826971:32827291,chr1:33547011:33547057,chr1:35370672:35370830,chr…
TF	Factor: Sp2; motif: TGGGCGCGCCCA; match class: 1	TF:M06948_1	9.25653E-05	4.033551632	6233	3470	1223	19917	chr1:2706240:2706248,chr1:4714280:4714306,chr1:6455835:6456058,chr1:10057637:10057654,chr1:11985459:11985657,ENSG00000116771,ENSG00000058453,chr1:19283757:19283959,chr1:21836135:21836291,chr1:22140986:22141425,ENSG00000011007,chr1:35370672:35370830,chr1:36866321:36866474,chr1:37499038:37499066,chr1:40839649:40839767,ENSG00000126091,chr1:45204015:45204263,ENSG00000117461,ENSG00000278139,ENSG000000…
TF	Factor: IRX-1; motif: NACRYNNNNNNNNRYGNN	TF:M11018	9.46439E-05	4.023907468	17131	3470	3084	19917	chr1:1935159:1935454,chr1:2706240:2706248,chr1:4714280:4714306,chr1:6455835:6456058,ENSG00000049246,ENSG00000049247,chr1:8483580:8483697,chr1:10057637:10057654,ENSG00000171819,ENSG00000198793,chr1:11985459:11985657,chr1:12123685:12123766,chr1:12251395:12251607,chr1:13910199:13910353,ENSG00000116138,ENSG00000116771,chr1:16302411:16302456,ENSG00000159363,ENSG00000288636,chr1:17085489:17085988,chr1:…
TF	Factor: Kaiso; motif: GCMGGGRGCRGS; match class: 1	TF:M03876_1	9.61073E-05	4.01724374	9160	3470	1742	19917	chr1:1184509:1184584,chr1:2706240:2706248,chr1:4714280:4714306,chr1:6455835:6456058,ENSG00000049246,chr1:8483580:8483697,chr1:10057637:10057654,chr1:11985459:11985657,chr1:12251395:12251607,chr1:13910199:13910353,chr1:16302411:16302456,chr1:16974270:16974981,chr1:17085489:17085988,chr1:21605785:21605887,chr1:21836135:21836291,chr1:22140986:22141425,ENSG00000011007,chr1:24648267:24648784,chr1:2728…
TF	Factor: ZBP89; motif: CCCCKCCCCCNN	TF:M07397	9.8447E-05	4.006797497	7190	3470	1394	19917	chr1:1935159:1935454,ENSG00000049246,chr1:10057637:10057654,ENSG00000198793,chr1:11985459:11985657,chr1:13910199:13910353,ENSG00000116138,ENSG00000116771,chr1:16302411:16302456,ENSG00000159363,ENSG00000288636,chr1:20141264:20141447,chr1:21605785:21605887,chr1:21836135:21836291,ENSG00000011007,chr1:24648267:24648784,chr1:27286253:27286466,chr1:32826971:32827291,chr1:33547011:33547057,chr1:35370672…
TF	Factor: KROX; motif: CCCGCCCCCRCCCC; match class: 1	TF:M00982_1	0.000126349	3.898429737	3531	3470	728	19917	chr1:1935159:1935454,chr1:4714280:4714306,chr1:6455835:6456058,ENSG00000049246,chr1:11985459:11985657,chr1:21605785:21605887,chr1:21836135:21836291,chr1:22140986:22141425,chr1:24648267:24648784,chr1:27286253:27286466,chr1:35370672:35370830,chr1:36866321:36866474,chr1:40839649:40839767,chr1:44584414:44584746,chr1:45204015:45204263,ENSG00000123472,chr1:47904657:47904761,chr1:53925283:53925480,chr1:…
TF	Factor: GKLF; motif: NNRRGRRNGNSNNN	TF:M07040	0.000148054	3.829580846	12809	3470	2369	19917	chr1:1184509:1184584,chr1:4714280:4714306,chr1:6455835:6456058,chr1:10057637:10057654,ENSG00000198793,chr1:11985459:11985657,chr1:12123685:12123766,ENSG00000116771,chr1:16302411:16302456,ENSG00000058453,chr1:16974270:16974981,ENSG00000159363,ENSG00000288636,chr1:17085489:17085988,chr1:17265580:17265840,chr1:19283757:19283959,chr1:20141264:20141447,chr1:21605785:21605887,chr1:21836135:21836291,chr…
TF	Factor: WT1; motif: NGCGGGGGGGTSMMCYN; match class: 1	TF:M05327_1	0.000201735	3.695219547	1764	3470	391	19917	chr1:8483580:8483697,ENSG00000159363,ENSG00000288636,chr1:19283757:19283959,chr1:21605785:21605887,chr1:22140986:22141425,chr1:27286253:27286466,chr1:36866321:36866474,chr1:37499038:37499066,chr1:40839649:40839767,ENSG00000117395,ENSG00000243710,chr1:49242149:49242543,chr1:50513858:50514170,chr1:62119825:62120048,chr1:77334036:77334107,chr1:120835953:120836268,chr1:154475072:154475469,chr1:158059…
TF	Factor: AP-2gamma; motif: GCCYNCRGSN	TF:M03811	0.000210151	3.677468785	8919	3470	1696	19917	chr1:1184509:1184584,chr1:2706240:2706248,chr1:4714280:4714306,chr1:6455835:6456058,ENSG00000049246,chr1:8483580:8483697,chr1:10057637:10057654,ENSG00000198793,chr1:12123685:12123766,chr1:12251395:12251607,chr1:13910199:13910353,ENSG00000058453,chr1:16974270:16974981,chr1:17085489:17085988,chr1:17265580:17265840,chr1:20141264:20141447,chr1:21836135:21836291,chr1:22140986:22141425,ENSG00000011007,…
TF	Factor: KLF15; motif: NCCMCGCCCMCN	TF:M12158	0.00022679	3.644375885	11165	3470	2086	19917	chr1:1184509:1184584,chr1:1935159:1935454,chr1:4714280:4714306,chr1:6455835:6456058,ENSG00000049246,chr1:10057637:10057654,ENSG00000198793,chr1:11985459:11985657,chr1:13910199:13910353,ENSG00000116138,chr1:16302411:16302456,ENSG00000058453,ENSG00000159363,ENSG00000288636,chr1:17085489:17085988,chr1:19283757:19283959,ENSG00000158747,ENSG00000173436,ENSG00000270136,chr1:21605785:21605887,chr1:21836…
TF	Factor: RUNX2; motif: NRACCGCAAACCGCAN; match class: 1	TF:M04106_1	0.000227647	3.642737168	8449	3470	1613	19917	chr1:1935159:1935454,chr1:2706240:2706248,chr1:4714280:4714306,chr1:6455835:6456058,chr1:8483580:8483697,ENSG00000198793,chr1:12123685:12123766,chr1:17085489:17085988,chr1:17265580:17265840,ENSG00000158747,ENSG00000173436,ENSG00000270136,chr1:20141264:20141447,chr1:21605785:21605887,chr1:21836135:21836291,chr1:22140986:22141425,ENSG00000011007,chr1:24648267:24648784,chr1:27286253:27286466,ENSG000…
TF	Factor: ZNF148; motif: NNNNNNCCNNCCCCTCCCCCACCCN; match class: 1	TF:M09834_1	0.000228559	3.641000898	2891	3470	606	19917	chr1:16302411:16302456,chr1:21605785:21605887,chr1:21836135:21836291,chr1:24648267:24648784,chr1:32826971:32827291,chr1:33547011:33547057,chr1:35370672:35370830,chr1:35442172:35442362,chr1:37499038:37499066,ENSG00000117395,ENSG00000243710,ENSG00000085999,chr1:47904657:47904761,chr1:53067888:53068172,chr1:53925283:53925480,chr1:62119825:62120048,chr1:65614043:65614211,ENSG00000116729,chr1:70033803…
TF	Factor: ER71:Pax-5; motif: ACCGGAACYACGCWTSANTG	TF:M08266	0.000234578	3.629713325	14504	3470	2652	19917	chr1:1184509:1184584,chr1:2706240:2706248,chr1:4714280:4714306,chr1:6455835:6456058,chr1:8483580:8483697,ENSG00000198793,chr1:11985459:11985657,chr1:12251395:12251607,ENSG00000116138,ENSG00000116771,chr1:16302411:16302456,ENSG00000058453,chr1:16974270:16974981,chr1:17085489:17085988,chr1:19283757:19283959,ENSG00000158747,ENSG00000173436,ENSG00000270136,chr1:20141264:20141447,chr1:20960191:2096034…
TF	Factor: DB1; motif: GGRRRRGRRGGAGGGGGNGRRR; match class: 1	TF:M10107_1	0.00024998	3.602094186	2686	3470	567	19917	chr1:10057637:10057654,chr1:20141264:20141447,chr1:27286253:27286466,chr1:33547011:33547057,chr1:35370672:35370830,chr1:35442172:35442362,ENSG00000284895,ENSG00000117395,ENSG00000243710,chr1:44584414:44584746,ENSG00000123472,chr1:47904657:47904761,chr1:53925283:53925480,chr1:64937046:64937241,ENSG00000116729,chr1:71513048:71513101,ENSG00000197852,chr1:113612634:113613097,ENSG00000163399,chr1:1174…
TF	Factor: ETF; motif: CCCCGCCCCYN; match class: 1	TF:M07039_1	0.000250342	3.601466714	13735	3470	2523	19917	chr1:1184509:1184584,chr1:1935159:1935454,chr1:4714280:4714306,chr1:6455835:6456058,ENSG00000049246,chr1:8483580:8483697,chr1:10057637:10057654,ENSG00000171819,ENSG00000198793,chr1:11985459:11985657,chr1:12251395:12251607,chr1:13910199:13910353,ENSG00000116138,ENSG00000116771,chr1:16302411:16302456,ENSG00000058453,ENSG00000159363,ENSG00000288636,chr1:17085489:17085988,chr1:19283757:19283959,ENSG0…
TF	Factor: Sp1; motif: NNGGGGCGGGGNN; match class: 1	TF:M00932_1	0.000264106	3.578221775	6076	3470	1190	19917	chr1:1935159:1935454,chr1:4714280:4714306,chr1:6455835:6456058,ENSG00000049246,chr1:12251395:12251607,ENSG00000159363,ENSG00000288636,chr1:21605785:21605887,chr1:21836135:21836291,chr1:22140986:22141425,chr1:24648267:24648784,chr1:32826971:32827291,chr1:33547011:33547057,chr1:35370672:35370830,chr1:40839649:40839767,ENSG00000117395,ENSG00000243710,ENSG00000126091,ENSG00000085999,chr1:47904657:479…
TF	Factor: Sp1; motif: GGNDGGRGGCGGGG	TF:M04953	0.000299843	3.523105442	8758	3470	1666	19917	chr1:1935159:1935454,ENSG00000049246,chr1:8483580:8483697,chr1:10057637:10057654,ENSG00000198793,chr1:11985459:11985657,chr1:13910199:13910353,ENSG00000116138,ENSG00000116771,chr1:16302411:16302456,chr1:16974270:16974981,ENSG00000159363,ENSG00000288636,chr1:21605785:21605887,chr1:21836135:21836291,chr1:24648267:24648784,chr1:27286253:27286466,chr1:33547011:33547057,chr1:35370672:35370830,chr1:354…
TF	Factor: Hey1; motif: NGCRCGYGYN; match class: 1	TF:M11058_1	0.000324465	3.488832431	11001	3470	2056	19917	chr1:1184509:1184584,chr1:2706240:2706248,chr1:4714280:4714306,chr1:6455835:6456058,ENSG00000049246,ENSG00000049247,chr1:8483580:8483697,chr1:10057637:10057654,chr1:11985459:11985657,chr1:12123685:12123766,chr1:13910199:13910353,ENSG00000116138,ENSG00000116771,chr1:16302411:16302456,ENSG00000058453,chr1:16974270:16974981,chr1:17085489:17085988,chr1:19283757:19283959,ENSG00000158747,ENSG0000017343…
TF	Factor: RUNX2; motif: NRACCGCAAACCGCAN	TF:M04106	0.000335038	3.474905954	13969	3470	2561	19917	chr1:1935159:1935454,chr1:2706240:2706248,chr1:4714280:4714306,chr1:6455835:6456058,ENSG00000049246,chr1:8483580:8483697,ENSG00000198793,chr1:12123685:12123766,chr1:12251395:12251607,ENSG00000116138,chr1:16302411:16302456,ENSG00000058453,ENSG00000159363,ENSG00000288636,chr1:17085489:17085988,chr1:17265580:17265840,ENSG00000158747,ENSG00000173436,ENSG00000270136,chr1:20141264:20141447,chr1:2160578…
TF	Factor: WT1; motif: NNGGGNGGGSGN	TF:M07436	0.000338223	3.47079626	6227	3470	1216	19917	chr1:1935159:1935454,chr1:6455835:6456058,chr1:10057637:10057654,ENSG00000198793,ENSG00000116138,chr1:16302411:16302456,chr1:21605785:21605887,chr1:21836135:21836291,ENSG00000011007,chr1:24648267:24648784,chr1:27286253:27286466,chr1:32826971:32827291,chr1:33547011:33547057,chr1:35370672:35370830,chr1:35442172:35442362,chr1:36866321:36866474,chr1:37499038:37499066,chr1:40839649:40839767,ENSG000001…
TF	Factor: Egr-1; motif: NNNNNGYGKGGGNGGGNN	TF:M09603	0.000353112	3.452087704	4660	3470	932	19917	chr1:1935159:1935454,chr1:6455835:6456058,ENSG00000049246,chr1:8483580:8483697,ENSG00000116138,chr1:17085489:17085988,chr1:19283757:19283959,ENSG00000158747,ENSG00000173436,ENSG00000270136,chr1:20141264:20141447,chr1:21605785:21605887,chr1:21836135:21836291,chr1:27286253:27286466,chr1:35370672:35370830,chr1:35442172:35442362,chr1:37499038:37499066,chr1:40839649:40839767,ENSG00000126091,ENSG000000…
TF	Factor: TFAP2A; motif: NGCCCYNNGGGCN	TF:M04148	0.00043288	3.363632958	10108	3470	1900	19917	chr1:1935159:1935454,chr1:2706240:2706248,chr1:4714280:4714306,ENSG00000049246,chr1:8483580:8483697,chr1:11985459:11985657,chr1:12251395:12251607,chr1:13910199:13910353,ENSG00000116138,ENSG00000116771,ENSG00000058453,chr1:17265580:17265840,ENSG00000158747,ENSG00000173436,ENSG00000270136,chr1:21605785:21605887,chr1:22140986:22141425,ENSG00000011007,chr1:27286253:27286466,ENSG00000130768,chr1:27960…
TF	Factor: SP1:SP3; motif: CCSCCCCCYCC; match class: 1	TF:M01219_1	0.00045055	3.34625707	2952	3470	615	19917	chr1:4714280:4714306,chr1:6455835:6456058,chr1:8483580:8483697,chr1:11985459:11985657,chr1:21605785:21605887,chr1:21836135:21836291,chr1:22140986:22141425,ENSG00000011007,chr1:24648267:24648784,chr1:27286253:27286466,chr1:35370672:35370830,chr1:35442172:35442362,chr1:36866321:36866474,chr1:45204015:45204263,ENSG00000123472,chr1:47904657:47904761,chr1:50513858:50514170,chr1:53925283:53925480,chr1:…
TF	Factor: AP-2; motif: GSCCSCRGGCNRNRNN	TF:M00800	0.000505251	3.296492587	9172	3470	1736	19917	chr1:1184509:1184584,chr1:1935159:1935454,chr1:2706240:2706248,chr1:4714280:4714306,chr1:6455835:6456058,ENSG00000049246,chr1:8483580:8483697,chr1:10057637:10057654,chr1:12251395:12251607,chr1:13910199:13910353,ENSG00000116771,ENSG00000159363,ENSG00000288636,chr1:17085489:17085988,chr1:17265580:17265840,ENSG00000158747,ENSG00000173436,ENSG00000270136,chr1:21605785:21605887,chr1:21836135:21836291,…
TF	Factor: Miz-1; motif: NNRGGWGGGGGAGGGGMRR; match class: 1	TF:M10112_1	0.00051177	3.290925292	4096	3470	827	19917	chr1:10057637:10057654,chr1:17085489:17085988,chr1:21605785:21605887,chr1:21836135:21836291,chr1:27286253:27286466,chr1:32826971:32827291,chr1:33547011:33547057,chr1:35370672:35370830,chr1:35442172:35442362,chr1:36866321:36866474,chr1:37499038:37499066,chr1:40839649:40839767,ENSG00000284989,ENSG00000085999,ENSG00000123472,chr1:47904657:47904761,chr1:50513858:50514170,chr1:53925283:53925480,ENSG00…
TF	Factor: GKLF; motif: NNRRGRRNGNSNNN; match class: 1	TF:M07040_1	0.000569843	3.24424513	8225	3470	1569	19917	chr1:1184509:1184584,chr1:4714280:4714306,chr1:10057637:10057654,chr1:11985459:11985657,chr1:12123685:12123766,chr1:16302411:16302456,ENSG00000058453,ENSG00000159363,ENSG00000288636,chr1:17085489:17085988,chr1:20141264:20141447,chr1:21605785:21605887,chr1:21836135:21836291,chr1:22140986:22141425,ENSG00000011007,chr1:24648267:24648784,chr1:27286253:27286466,chr1:28155629:28155759,chr1:32826971:328…
TF	Factor: E2F-1:TBR2; motif: NGGTGNNANGGCGCNNTNNCRNNN; match class: 1	TF:M08523_1	0.000589532	3.229492616	7463	3470	1434	19917	chr1:2706240:2706248,chr1:4714280:4714306,chr1:6455835:6456058,ENSG00000049246,chr1:10057637:10057654,ENSG00000198793,chr1:11985459:11985657,ENSG00000116771,chr1:16302411:16302456,chr1:17265580:17265840,chr1:21836135:21836291,chr1:22140986:22141425,ENSG00000011007,chr1:24648267:24648784,chr1:27960634:27960951,chr1:32169745:32169761,chr1:32826971:32827291,chr1:33547011:33547057,chr1:35442172:35442…
TF	Factor: Sp2; motif: NYSGCCCCGCCCCCY	TF:M03567	0.00061074	3.214143763	7746	3470	1484	19917	chr1:1184509:1184584,chr1:1935159:1935454,chr1:6455835:6456058,ENSG00000049246,ENSG00000198793,chr1:11985459:11985657,chr1:12251395:12251607,chr1:13910199:13910353,ENSG00000058453,ENSG00000159363,ENSG00000288636,chr1:17085489:17085988,chr1:19283757:19283959,chr1:21605785:21605887,chr1:21836135:21836291,chr1:22140986:22141425,chr1:24648267:24648784,chr1:27286253:27286466,chr1:32826971:32827291,chr…
TF	Factor: AP-2gamma:Elk-1; motif: NGCCKNRGGSGRCGGAAGTG	TF:M08441	0.000612218	3.213093873	16491	3470	2975	19917	chr1:1184509:1184584,chr1:1935159:1935454,chr1:2706240:2706248,chr1:4714280:4714306,chr1:6455835:6456058,ENSG00000049246,chr1:8483580:8483697,chr1:10057637:10057654,ENSG00000171819,ENSG00000198793,chr1:11985459:11985657,chr1:12123685:12123766,chr1:12251395:12251607,chr1:13910199:13910353,ENSG00000116138,ENSG00000116771,chr1:16302411:16302456,ENSG00000058453,chr1:16974270:16974981,ENSG00000159363,…
TF	Factor: ZNF692; motif: SYNGGSCCCASCCNC	TF:M09734	0.000634991	3.197232607	11788	3470	2188	19917	chr1:1184509:1184584,chr1:2706240:2706248,chr1:4714280:4714306,chr1:6455835:6456058,chr1:10057637:10057654,ENSG00000198793,chr1:11985459:11985657,chr1:12123685:12123766,chr1:12251395:12251607,ENSG00000116771,chr1:16302411:16302456,ENSG00000058453,chr1:16974270:16974981,ENSG00000159363,ENSG00000288636,chr1:17265580:17265840,chr1:19283757:19283959,chr1:20141264:20141447,chr1:21605785:21605887,chr1:…
TF	Factor: DP-1; motif: NRNNGGCGGGAANN	TF:M10098	0.000722177	3.141356479	7103	3470	1369	19917	chr1:4714280:4714306,ENSG00000049246,chr1:8483580:8483697,chr1:10057637:10057654,chr1:11985459:11985657,chr1:12251395:12251607,chr1:16302411:16302456,ENSG00000058453,chr1:17085489:17085988,ENSG00000158747,ENSG00000173436,ENSG00000270136,chr1:21605785:21605887,chr1:21836135:21836291,chr1:22140986:22141425,chr1:24648267:24648784,chr1:27286253:27286466,chr1:27960634:27960951,chr1:32826971:32827291,c…
TF	Factor: CTCF; motif: NCCRSTAGGGGGCGC; match class: 1	TF:M08911_1	0.000870212	3.060374688	3956	3470	799	19917	chr1:4714280:4714306,ENSG00000049246,chr1:8483580:8483697,ENSG00000198793,chr1:12251395:12251607,chr1:21836135:21836291,chr1:22140986:22141425,chr1:24648267:24648784,chr1:27286253:27286466,chr1:27960634:27960951,chr1:32826971:32827291,chr1:35370672:35370830,chr1:35442172:35442362,chr1:37499038:37499066,chr1:40839649:40839767,chr1:44584414:44584746,chr1:45204015:45204263,chr1:45963283:45963569,ENS…
TF	Factor: p300; motif: ACNTCCG	TF:M04826	0.000899383	3.046055254	17982	3470	3211	19917	chr1:1184509:1184584,chr1:1935159:1935454,chr1:2706240:2706248,chr1:4714280:4714306,chr1:6455835:6456058,ENSG00000049246,chr1:8483580:8483697,chr1:10057637:10057654,ENSG00000171819,ENSG00000198793,chr1:11985459:11985657,chr1:12123685:12123766,chr1:12251395:12251607,chr1:13910199:13910353,ENSG00000116138,ENSG00000116771,chr1:16302411:16302456,ENSG00000058453,chr1:16974270:16974981,ENSG00000159363,…
TF	Factor: TFAP2A; motif: NGCCCYNNGGGCN; match class: 1	TF:M04148_1	0.000967942	3.014150659	9666	3470	1819	19917	chr1:1935159:1935454,chr1:2706240:2706248,chr1:4714280:4714306,ENSG00000049246,chr1:8483580:8483697,chr1:11985459:11985657,chr1:12251395:12251607,chr1:13910199:13910353,ENSG00000116138,ENSG00000116771,ENSG00000058453,chr1:17265580:17265840,ENSG00000158747,ENSG00000173436,ENSG00000270136,chr1:21605785:21605887,chr1:22140986:22141425,ENSG00000011007,chr1:27286253:27286466,ENSG00000130768,chr1:27960…
TF	Factor: GCMa; motif: RTGCGGGTN	TF:M11595	0.001032097	2.98627945	12217	3470	2259	19917	chr1:1184509:1184584,chr1:2706240:2706248,chr1:6455835:6456058,chr1:8483580:8483697,ENSG00000198793,chr1:12123685:12123766,chr1:12251395:12251607,chr1:13910199:13910353,ENSG00000116138,ENSG00000058453,chr1:16974270:16974981,ENSG00000159363,ENSG00000288636,chr1:17085489:17085988,chr1:19283757:19283959,ENSG00000158747,ENSG00000173436,ENSG00000270136,chr1:20141264:20141447,chr1:21605785:21605887,chr…
TF	Factor: SP1; motif: NCCCCKCCCCC	TF:M07226	0.001040017	2.982959606	8333	3470	1585	19917	chr1:1935159:1935454,chr1:4714280:4714306,chr1:6455835:6456058,ENSG00000049246,chr1:10057637:10057654,ENSG00000198793,chr1:11985459:11985657,chr1:13910199:13910353,ENSG00000116138,ENSG00000116771,ENSG00000058453,ENSG00000159363,ENSG00000288636,chr1:21605785:21605887,chr1:21836135:21836291,chr1:22140986:22141425,ENSG00000011007,chr1:24648267:24648784,chr1:27286253:27286466,chr1:32826971:32827291,c…
TF	Factor: Egr-1; motif: GCGGGGGCGG; match class: 1	TF:M01873_1	0.001159292	2.935807048	2678	3470	560	19917	chr1:4714280:4714306,chr1:6455835:6456058,ENSG00000049246,chr1:11985459:11985657,chr1:21605785:21605887,chr1:21836135:21836291,chr1:24648267:24648784,chr1:27286253:27286466,chr1:35370672:35370830,chr1:36866321:36866474,chr1:40839649:40839767,chr1:44584414:44584746,chr1:45204015:45204263,chr1:49242149:49242543,chr1:53925283:53925480,chr1:62119825:62120048,chr1:64937046:64937241,chr1:65614043:65614…
TF	Factor: BTEB3; motif: BNRNGGGAGGNGT; match class: 1	TF:M01865_1	0.00130662	2.883850716	4243	3470	850	19917	chr1:2706240:2706248,ENSG00000058453,chr1:21605785:21605887,ENSG00000011007,chr1:27960634:27960951,chr1:33547011:33547057,chr1:35442172:35442362,chr1:37499038:37499066,ENSG00000284989,chr1:44584414:44584746,chr1:45963283:45963569,ENSG00000085999,chr1:47904657:47904761,chr1:50513858:50514170,chr1:51810526:51810572,chr1:53925283:53925480,chr1:64666435:64667099,chr1:64937046:64937241,chr1:65614043:6…
TF	Factor: ZNF511; motif: GGRRGRGGCWGNG	TF:M09738	0.001372711	2.862420799	10956	3470	2041	19917	chr1:1184509:1184584,chr1:4714280:4714306,chr1:6455835:6456058,ENSG00000049246,chr1:8483580:8483697,chr1:11985459:11985657,chr1:12251395:12251607,chr1:13910199:13910353,ENSG00000116138,ENSG00000058453,chr1:16974270:16974981,chr1:20141264:20141447,chr1:21836135:21836291,chr1:22140986:22141425,chr1:24648267:24648784,chr1:27286253:27286466,ENSG00000130768,chr1:27960634:27960951,chr1:31349439:3134962…
TF	Factor: PATZ; motif: GGGGNGGGGGMKGGRRNGGNRN; match class: 1	TF:M10026_1	0.001398577	2.854313723	4924	3470	974	19917	chr1:1184509:1184584,chr1:6455835:6456058,ENSG00000049246,chr1:8483580:8483697,chr1:11985459:11985657,ENSG00000116138,chr1:20141264:20141447,chr1:21605785:21605887,chr1:21836135:21836291,chr1:22140986:22141425,chr1:27286253:27286466,chr1:33547011:33547057,chr1:35370672:35370830,chr1:36866321:36866474,chr1:37499038:37499066,chr1:40839649:40839767,ENSG00000127124,ENSG00000117395,ENSG00000243710,ENS…
TF	Factor: Sp1; motif: NGGGGGCGGGGCCNGGGGGGGG	TF:M10071	0.001592913	2.797807839	8550	3470	1621	19917	chr1:4714280:4714306,chr1:6455835:6456058,ENSG00000049246,chr1:10057637:10057654,chr1:11985459:11985657,chr1:12251395:12251607,ENSG00000058453,ENSG00000159363,ENSG00000288636,chr1:19283757:19283959,chr1:21605785:21605887,chr1:21836135:21836291,chr1:22140986:22141425,chr1:27286253:27286466,chr1:32826971:32827291,chr1:33547011:33547057,chr1:35370672:35370830,chr1:36866321:36866474,chr1:37499038:374…
TF	Factor: E2F-1; motif: WWTGGCGCCAAA; match class: 1	TF:M04515_1	0.001715164	2.765694258	12267	3470	2265	19917	chr1:1935159:1935454,chr1:2706240:2706248,chr1:4714280:4714306,chr1:6455835:6456058,ENSG00000049246,chr1:10057637:10057654,chr1:11985459:11985657,chr1:12123685:12123766,chr1:12251395:12251607,chr1:13910199:13910353,ENSG00000116138,ENSG00000116771,chr1:16302411:16302456,ENSG00000058453,ENSG00000159363,ENSG00000288636,chr1:17085489:17085988,chr1:19283757:19283959,chr1:20141264:20141447,chr1:2160578…
TF	Factor: SP1; motif: CCCCKCCCCC	TF:M02281	0.001830501	2.737430031	6518	3470	1260	19917	chr1:1935159:1935454,ENSG00000049246,chr1:10057637:10057654,ENSG00000198793,chr1:11985459:11985657,chr1:13910199:13910353,ENSG00000116138,ENSG00000116771,chr1:16302411:16302456,ENSG00000159363,ENSG00000288636,chr1:21605785:21605887,chr1:21836135:21836291,ENSG00000011007,chr1:24648267:24648784,chr1:27286253:27286466,chr1:32826971:32827291,chr1:33547011:33547057,chr1:35370672:35370830,chr1:35442172…
TF	Factor: Egr-1; motif: NNCRCCCMCGCNN	TF:M12140	0.001988114	2.701558774	5391	3470	1057	19917	chr1:4714280:4714306,chr1:6455835:6456058,chr1:8483580:8483697,ENSG00000116771,ENSG00000159363,ENSG00000288636,chr1:21605785:21605887,chr1:21836135:21836291,chr1:24648267:24648784,chr1:27286253:27286466,chr1:35370672:35370830,chr1:36866321:36866474,chr1:37499038:37499066,chr1:40839649:40839767,ENSG00000117395,ENSG00000243710,ENSG00000126091,chr1:44584414:44584746,ENSG00000085999,ENSG00000123472,c…
TF	Factor: E2F-2; motif: NWTTTGGCGCCAWWNN; match class: 1	TF:M11530_1	0.002019613	2.694731846	13561	3470	2484	19917	chr1:1935159:1935454,chr1:2706240:2706248,chr1:4714280:4714306,chr1:6455835:6456058,ENSG00000049246,ENSG00000049247,chr1:8483580:8483697,chr1:10057637:10057654,chr1:11985459:11985657,chr1:12123685:12123766,chr1:12251395:12251607,chr1:13910199:13910353,ENSG00000116138,ENSG00000116771,chr1:16302411:16302456,ENSG00000058453,ENSG00000159363,ENSG00000288636,chr1:17085489:17085988,chr1:19283757:1928395…
TF	Factor: BTEB2; motif: GNAGGGGGNGGGSSNN	TF:M03814	0.002030859	2.692320234	5165	3470	1016	19917	chr1:4714280:4714306,chr1:6455835:6456058,ENSG00000049246,ENSG00000198793,chr1:11985459:11985657,chr1:16302411:16302456,ENSG00000058453,chr1:21605785:21605887,chr1:22140986:22141425,chr1:24648267:24648784,chr1:27286253:27286466,chr1:32826971:32827291,chr1:33547011:33547057,chr1:36866321:36866474,chr1:37499038:37499066,chr1:44584414:44584746,chr1:44872503:44872607,chr1:45204015:45204263,chr1:53067…
TF	Factor: Egr-1; motif: NGCGTGCGY	TF:M04950	0.002064827	2.685116316	11032	3470	2052	19917	chr1:1184509:1184584,chr1:1935159:1935454,chr1:2706240:2706248,chr1:4714280:4714306,chr1:6455835:6456058,ENSG00000049246,ENSG00000198793,chr1:11985459:11985657,chr1:12123685:12123766,chr1:13910199:13910353,ENSG00000116771,ENSG00000058453,ENSG00000159363,ENSG00000288636,chr1:17085489:17085988,chr1:17265580:17265840,chr1:20141264:20141447,chr1:21605785:21605887,chr1:21836135:21836291,chr1:22140986:…
TF	Factor: CPBP; motif: GNNRGGGHGGGGNNGGGRN	TF:M09973	0.002069263	2.684184276	10922	3470	2033	19917	chr1:1184509:1184584,chr1:4714280:4714306,chr1:6455835:6456058,ENSG00000049246,chr1:8483580:8483697,chr1:10057637:10057654,chr1:11985459:11985657,chr1:12251395:12251607,chr1:16302411:16302456,ENSG00000058453,chr1:16974270:16974981,ENSG00000159363,ENSG00000288636,chr1:17085489:17085988,chr1:17265580:17265840,chr1:19283757:19283959,chr1:20141264:20141447,chr1:21605785:21605887,chr1:21836135:2183629…
TF	Factor: BEN; motif: CAGCGRNV	TF:M01240	0.002189886	2.659578484	16656	3470	2997	19917	chr1:1184509:1184584,chr1:2706240:2706248,chr1:4714280:4714306,chr1:6455835:6456058,ENSG00000049246,ENSG00000049247,chr1:8483580:8483697,chr1:10057637:10057654,ENSG00000171819,ENSG00000198793,chr1:11985459:11985657,chr1:12123685:12123766,chr1:12251395:12251607,chr1:13910199:13910353,ENSG00000116138,ENSG00000116771,chr1:16302411:16302456,ENSG00000058453,chr1:16974270:16974981,ENSG00000159363,ENSG0…
TF	Factor: Sp1; motif: GGGGCGGGGC	TF:M07063	0.002524649	2.597799021	7736	3470	1475	19917	chr1:1935159:1935454,chr1:4714280:4714306,chr1:6455835:6456058,ENSG00000049246,ENSG00000198793,chr1:11985459:11985657,chr1:12251395:12251607,chr1:13910199:13910353,ENSG00000058453,ENSG00000159363,ENSG00000288636,chr1:21605785:21605887,chr1:21836135:21836291,chr1:22140986:22141425,chr1:24648267:24648784,chr1:27286253:27286466,chr1:32826971:32827291,chr1:33547011:33547057,chr1:35370672:35370830,chr…
TF	Factor: Sp2; motif: GGGGCGGGG	TF:M10435	0.002524649	2.597799021	7736	3470	1475	19917	chr1:1935159:1935454,chr1:4714280:4714306,chr1:6455835:6456058,ENSG00000049246,ENSG00000198793,chr1:11985459:11985657,chr1:12251395:12251607,chr1:13910199:13910353,ENSG00000058453,ENSG00000159363,ENSG00000288636,chr1:21605785:21605887,chr1:21836135:21836291,chr1:22140986:22141425,chr1:24648267:24648784,chr1:27286253:27286466,chr1:32826971:32827291,chr1:33547011:33547057,chr1:35370672:35370830,chr…
TF	Factor: VDR; motif: GGGKNARNRRGGWSA	TF:M00444	0.002836921	2.547152728	10400	3470	1941	19917	chr1:1935159:1935454,chr1:2706240:2706248,chr1:4714280:4714306,ENSG00000049246,ENSG00000171819,chr1:11985459:11985657,chr1:12123685:12123766,ENSG00000116138,ENSG00000116771,chr1:16302411:16302456,ENSG00000058453,chr1:16974270:16974981,ENSG00000159363,ENSG00000288636,chr1:17085489:17085988,chr1:19283757:19283959,chr1:20141264:20141447,chr1:21605785:21605887,chr1:21836135:21836291,chr1:22140986:221…
TF	Factor: SP2; motif: GNNGGGGGCGGGGSN	TF:M03807	0.002910226	2.536073245	8460	3470	1602	19917	chr1:1184509:1184584,chr1:1935159:1935454,chr1:6455835:6456058,ENSG00000049246,chr1:10057637:10057654,ENSG00000198793,chr1:11985459:11985657,chr1:12251395:12251607,ENSG00000058453,ENSG00000159363,ENSG00000288636,chr1:17085489:17085988,chr1:19283757:19283959,chr1:21605785:21605887,chr1:21836135:21836291,chr1:22140986:22141425,ENSG00000011007,chr1:24648267:24648784,chr1:32826971:32827291,chr1:33547…
TF	Factor: AP-2alpha; motif: NGCCYSNNGSN; match class: 1	TF:M01857_1	0.003778197	2.422715433	4625	3470	915	19917	chr1:4714280:4714306,ENSG00000049246,chr1:8483580:8483697,chr1:10057637:10057654,chr1:13910199:13910353,ENSG00000116771,ENSG00000159363,ENSG00000288636,chr1:21605785:21605887,chr1:21836135:21836291,chr1:22140986:22141425,ENSG00000011007,chr1:35370672:35370830,chr1:35442172:35442362,chr1:40839649:40839767,ENSG00000126091,chr1:45204015:45204263,chr1:45963283:45963569,ENSG00000132128,chr1:47904657:4…
TF	Factor: sp4; motif: NNGNARGRGGCGGRGCNNRR	TF:M10072	0.003850276	2.414508128	10571	3470	1969	19917	chr1:1184509:1184584,chr1:1935159:1935454,chr1:4714280:4714306,chr1:6455835:6456058,ENSG00000049246,chr1:8483580:8483697,chr1:10057637:10057654,ENSG00000198793,chr1:11985459:11985657,ENSG00000116138,chr1:16302411:16302456,ENSG00000058453,ENSG00000159363,ENSG00000288636,chr1:17085489:17085988,chr1:19283757:19283959,chr1:21605785:21605887,chr1:21836135:21836291,chr1:22140986:22141425,ENSG0000001100…
TF	Factor: MAZ; motif: GGGMGGGGS; match class: 1	TF:M10432_1	0.003900033	2.40893171	4390	3470	872	19917	chr1:10057637:10057654,chr1:17085489:17085988,chr1:21605785:21605887,chr1:21836135:21836291,chr1:22140986:22141425,ENSG00000011007,ENSG00000130768,chr1:32826971:32827291,chr1:33547011:33547057,chr1:35370672:35370830,chr1:35442172:35442362,chr1:36866321:36866474,chr1:37499038:37499066,chr1:40839649:40839767,ENSG00000284989,ENSG00000085999,chr1:47904657:47904761,chr1:53067888:53068172,chr1:53925283…
TF	Factor: BTEB2; motif: RGGGNGKGGN	TF:M07277	0.004146232	2.382346437	8539	3470	1614	19917	chr1:1184509:1184584,chr1:1935159:1935454,chr1:4714280:4714306,chr1:6455835:6456058,ENSG00000049246,chr1:10057637:10057654,ENSG00000198793,chr1:11985459:11985657,chr1:12251395:12251607,chr1:13910199:13910353,ENSG00000116771,ENSG00000058453,ENSG00000159363,ENSG00000288636,chr1:17085489:17085988,chr1:21605785:21605887,chr1:21836135:21836291,chr1:22140986:22141425,ENSG00000011007,chr1:24648267:24648…
TF	Factor: E2F-1; motif: NNNSSCGCSAANN; match class: 1	TF:M07250_1	0.004171986	2.379657191	5555	3470	1083	19917	chr1:4714280:4714306,ENSG00000049246,chr1:8483580:8483697,chr1:13910199:13910353,chr1:17265580:17265840,chr1:19283757:19283959,chr1:21605785:21605887,chr1:21836135:21836291,ENSG00000011007,chr1:24648267:24648784,chr1:32826971:32827291,chr1:33547011:33547057,chr1:36866321:36866474,chr1:37499038:37499066,ENSG00000127124,ENSG00000126091,chr1:44872503:44872607,chr1:45008526:45008744,chr1:45204015:452…
TF	Factor: Zbtb37; motif: NYACCGCRNTCACCGCR	TF:M12345	0.004296396	2.366895718	5578	3470	1087	19917	chr1:1935159:1935454,chr1:2706240:2706248,chr1:4714280:4714306,chr1:10057637:10057654,ENSG00000198793,chr1:11985459:11985657,chr1:12123685:12123766,ENSG00000116138,ENSG00000116771,chr1:16302411:16302456,chr1:16974270:16974981,ENSG00000159363,ENSG00000288636,chr1:17265580:17265840,chr1:19283757:19283959,chr1:22140986:22141425,chr1:24648267:24648784,chr1:32826971:32827291,chr1:35370672:35370830,chr…
TF	Factor: E2F-1; motif: NTTTTGGCGCCAWWWN	TF:M11533	0.0043534	2.361171418	13223	3470	2423	19917	chr1:2706240:2706248,chr1:4714280:4714306,chr1:6455835:6456058,ENSG00000049246,ENSG00000049247,chr1:8483580:8483697,chr1:10057637:10057654,chr1:11985459:11985657,chr1:12123685:12123766,chr1:12251395:12251607,chr1:13910199:13910353,ENSG00000116138,ENSG00000116771,ENSG00000058453,chr1:17085489:17085988,chr1:17265580:17265840,chr1:19283757:19283959,chr1:20141264:20141447,chr1:21605785:21605887,chr1:…
TF	Factor: EGR1; motif: NACGCCCACGCANW; match class: 1	TF:M03896_1	0.005092339	2.293082735	2109	3470	447	19917	chr1:4714280:4714306,chr1:6455835:6456058,chr1:21605785:21605887,chr1:21836135:21836291,chr1:36866321:36866474,chr1:40839649:40839767,chr1:44584414:44584746,chr1:53925283:53925480,chr1:64937046:64937241,chr1:65614043:65614211,chr1:85463004:85463007,chr1:107599216:107599367,ENSG00000163399,chr1:117452996:117453041,ENSG00000271601,chr1:150122056:150122300,chr1:151689089:151689200,chr1:179199001:179…
TF	Factor: Sp1; motif: GGGGCGGGGC; match class: 1	TF:M00931_1	0.005285264	2.276933305	5934	3470	1150	19917	chr1:1935159:1935454,chr1:4714280:4714306,chr1:6455835:6456058,ENSG00000049246,chr1:12251395:12251607,ENSG00000159363,ENSG00000288636,chr1:21605785:21605887,chr1:21836135:21836291,chr1:22140986:22141425,chr1:24648267:24648784,chr1:27286253:27286466,chr1:32826971:32827291,chr1:33547011:33547057,chr1:35370672:35370830,chr1:40839649:40839767,ENSG00000117395,ENSG00000243710,ENSG00000126091,ENSG000000…
TF	Factor: RREB-1; motif: CCCCAAACMMCCCC	TF:M00257	0.005417311	2.26621626	10599	3470	1972	19917	chr1:1184509:1184584,chr1:1935159:1935454,chr1:2706240:2706248,chr1:6455835:6456058,chr1:8483580:8483697,ENSG00000171819,ENSG00000198793,chr1:12251395:12251607,chr1:13910199:13910353,chr1:16302411:16302456,ENSG00000058453,chr1:16974270:16974981,chr1:17265580:17265840,chr1:19283757:19283959,chr1:20141264:20141447,chr1:21605785:21605887,chr1:21836135:21836291,chr1:22140986:22141425,ENSG00000011007,…
TF	Factor: E2F-4; motif: GCGGGAAANA; match class: 1	TF:M02090_1	0.005631341	2.249388153	6427	3470	1238	19917	chr1:1184509:1184584,chr1:4714280:4714306,chr1:6455835:6456058,ENSG00000049246,chr1:8483580:8483697,chr1:12123685:12123766,ENSG00000058453,chr1:21605785:21605887,chr1:21836135:21836291,ENSG00000011007,chr1:32826971:32827291,chr1:35370672:35370830,chr1:35442172:35442362,chr1:36866321:36866474,chr1:40839649:40839767,chr1:42501116:42501277,chr1:44584414:44584746,chr1:45204015:45204263,ENSG0000011746…
TF	Factor: E2F-1; motif: WWTGGCGCCAAA	TF:M04515	0.005791782	2.237187805	13444	3470	2459	19917	chr1:1935159:1935454,chr1:2706240:2706248,chr1:4714280:4714306,chr1:6455835:6456058,ENSG00000049246,ENSG00000049247,chr1:8483580:8483697,chr1:10057637:10057654,chr1:11985459:11985657,chr1:12123685:12123766,chr1:12251395:12251607,chr1:13910199:13910353,ENSG00000116138,ENSG00000116771,chr1:16302411:16302456,ENSG00000058453,ENSG00000159363,ENSG00000288636,chr1:17085489:17085988,chr1:19283757:1928395…
TF	Factor: E2F-1; motif: TTTGGCGCCAAA; match class: 1	TF:M04516_1	0.006486125	2.188014693	10299	3470	1919	19917	chr1:2706240:2706248,chr1:4714280:4714306,chr1:6455835:6456058,ENSG00000049246,chr1:10057637:10057654,chr1:11985459:11985657,chr1:12123685:12123766,chr1:12251395:12251607,chr1:13910199:13910353,ENSG00000116138,ENSG00000116771,ENSG00000159363,ENSG00000288636,chr1:17085489:17085988,chr1:19283757:19283959,chr1:20141264:20141447,chr1:21605785:21605887,chr1:21836135:21836291,chr1:22140986:22141425,ENS…
TF	Factor: KLF14; motif: NRCCACRCCCMCN	TF:M12183	0.006561753	2.182980089	6908	3470	1323	19917	chr1:1935159:1935454,ENSG00000049246,chr1:8483580:8483697,chr1:10057637:10057654,ENSG00000198793,chr1:11985459:11985657,chr1:13910199:13910353,ENSG00000159363,ENSG00000288636,chr1:17085489:17085988,chr1:19283757:19283959,chr1:21605785:21605887,chr1:21836135:21836291,chr1:24648267:24648784,chr1:27286253:27286466,chr1:33547011:33547057,chr1:35370672:35370830,chr1:36866321:36866474,chr1:37499038:374…
TF	Factor: c-Ets-2; motif: NACCGGAAGYRCTTCCGGTN; match class: 1	TF:M11417_1	0.006837805	2.16508331	14160	3470	2579	19917	chr1:1184509:1184584,chr1:2706240:2706248,chr1:4714280:4714306,chr1:6455835:6456058,ENSG00000049246,ENSG00000049247,chr1:8483580:8483697,chr1:10057637:10057654,chr1:11985459:11985657,chr1:12123685:12123766,chr1:12251395:12251607,chr1:13910199:13910353,ENSG00000116138,ENSG00000116771,chr1:16302411:16302456,ENSG00000058453,chr1:16974270:16974981,chr1:17085489:17085988,ENSG00000158747,ENSG0000017343…
TF	Factor: E2F; motif: NNTTTCGCGCN	TF:M08875	0.006992979	2.155337758	6260	3470	1207	19917	chr1:4714280:4714306,ENSG00000049246,ENSG00000116138,chr1:16302411:16302456,ENSG00000058453,chr1:19283757:19283959,chr1:21605785:21605887,ENSG00000011007,chr1:24648267:24648784,chr1:27286253:27286466,chr1:31349439:31349626,chr1:33547011:33547057,chr1:35370672:35370830,chr1:36866321:36866474,chr1:40839649:40839767,ENSG00000126091,chr1:44872503:44872607,ENSG00000132128,ENSG00000123472,chr1:51810526…
TF	Factor: Egr-3; motif: NTGCGTGGGCGK	TF:M00245	0.007192799	2.143102088	7361	3470	1403	19917	chr1:1184509:1184584,chr1:2706240:2706248,chr1:4714280:4714306,chr1:6455835:6456058,ENSG00000116771,ENSG00000159363,ENSG00000288636,chr1:19283757:19283959,chr1:21605785:21605887,chr1:21836135:21836291,chr1:24648267:24648784,chr1:31349439:31349626,chr1:32826971:32827291,chr1:33547011:33547057,chr1:35370672:35370830,chr1:36866321:36866474,chr1:37499038:37499066,chr1:42501116:42501277,ENSG0000011739…
TF	Factor: ER71:Pax-5; motif: ACCGGAACYACGCWTSANTG; match class: 1	TF:M08266_1	0.007435618	2.12868292	9053	3470	1701	19917	chr1:2706240:2706248,chr1:4714280:4714306,ENSG00000198793,chr1:11985459:11985657,chr1:12251395:12251607,ENSG00000116771,chr1:16974270:16974981,chr1:17085489:17085988,chr1:19283757:19283959,ENSG00000158747,ENSG00000173436,chr1:21836135:21836291,chr1:22140986:22141425,ENSG00000011007,chr1:27286253:27286466,ENSG00000130768,chr1:32169745:32169761,chr1:33547011:33547057,chr1:35442172:35442362,chr1:368…
TF	Factor: c-Ets-2; motif: NACCGGAAGYRCTTCCGGTN	TF:M11417	0.007917334	2.101421041	14456	3470	2628	19917	chr1:1184509:1184584,chr1:2706240:2706248,chr1:4714280:4714306,chr1:6455835:6456058,ENSG00000049246,ENSG00000049247,chr1:8483580:8483697,chr1:10057637:10057654,chr1:11985459:11985657,chr1:12123685:12123766,chr1:12251395:12251607,chr1:13910199:13910353,ENSG00000116138,ENSG00000116771,chr1:16302411:16302456,ENSG00000058453,chr1:16974270:16974981,chr1:17085489:17085988,ENSG00000158747,ENSG0000017343…
TF	Factor: AhR,; motif: NRCGTGNGN	TF:M00976	0.008178654	2.087318168	4387	3470	868	19917	chr1:2706240:2706248,chr1:6455835:6456058,chr1:12123685:12123766,ENSG00000159363,ENSG00000288636,chr1:21605785:21605887,chr1:21836135:21836291,chr1:24648267:24648784,chr1:27960634:27960951,chr1:32826971:32827291,chr1:35370672:35370830,chr1:42501116:42501277,ENSG00000117395,ENSG00000243710,chr1:44584414:44584746,chr1:45008526:45008744,chr1:45204015:45204263,chr1:45963283:45963569,chr1:53925283:539…
TF	Factor: ZNF37A; motif: CCYYGGCTCCNTSCCMN; match class: 1	TF:M12354_1	0.010664227	1.97207061	5648	3470	1095	19917	chr1:1935159:1935454,chr1:6455835:6456058,ENSG00000049246,chr1:10057637:10057654,ENSG00000198793,chr1:12251395:12251607,ENSG00000116771,ENSG00000058453,chr1:17265580:17265840,chr1:21605785:21605887,chr1:21836135:21836291,chr1:22140986:22141425,chr1:27286253:27286466,chr1:35370672:35370830,chr1:35442172:35442362,chr1:36866321:36866474,chr1:37499038:37499066,chr1:40839649:40839767,ENSG00000126091,c…
TF	Factor: EGR1; motif: NCNCCGCCCCCGCN; match class: 1	TF:M07208_1	0.0111592	1.952366928	2203	3470	462	19917	chr1:6455835:6456058,ENSG00000049246,chr1:11985459:11985657,chr1:21605785:21605887,chr1:21836135:21836291,chr1:24648267:24648784,chr1:37499038:37499066,chr1:40839649:40839767,ENSG00000085999,chr1:53925283:53925480,chr1:62119825:62120048,chr1:64937046:64937241,chr1:65614043:65614211,ENSG00000116729,chr1:70033803:70034036,chr1:77334036:77334107,chr1:113612634:113613097,ENSG00000163399,chr1:11745299…
TF	Factor: pax-6; motif: NYACGCNYSANYGMNCN	TF:M11882	0.01131304	1.94642068	15642	3470	2824	19917	chr1:1935159:1935454,chr1:2706240:2706248,chr1:4714280:4714306,chr1:6455835:6456058,ENSG00000049246,ENSG00000049247,chr1:8483580:8483697,chr1:10057637:10057654,ENSG00000171819,ENSG00000198793,chr1:11985459:11985657,chr1:12251395:12251607,chr1:13910199:13910353,ENSG00000116138,ENSG00000116771,chr1:16302411:16302456,ENSG00000058453,chr1:17085489:17085988,chr1:17265580:17265840,chr1:19283757:1928395…
TF	Factor: CNOT3; motif: GGCCGCGSSS	TF:M01253	0.011909311	1.924113355	3948	3470	786	19917	chr1:2706240:2706248,chr1:4714280:4714306,ENSG00000049246,chr1:8483580:8483697,ENSG00000116771,chr1:19283757:19283959,chr1:21836135:21836291,chr1:22140986:22141425,ENSG00000011007,chr1:35370672:35370830,chr1:36866321:36866474,chr1:40839649:40839767,ENSG00000126091,chr1:45204015:45204263,chr1:45963283:45963569,chr1:47904657:47904761,chr1:70033803:70034036,chr1:76081847:76081871,chr1:77334036:77334…
TF	Factor: Egr-2; motif: NTGCGTRGGCGK	TF:M00246	0.01210484	1.917040954	6265	3470	1205	19917	chr1:1184509:1184584,chr1:4714280:4714306,chr1:6455835:6456058,chr1:8483580:8483697,chr1:12123685:12123766,ENSG00000116771,ENSG00000159363,ENSG00000288636,chr1:17085489:17085988,ENSG00000158747,ENSG00000173436,ENSG00000270136,chr1:21605785:21605887,chr1:21836135:21836291,chr1:24648267:24648784,chr1:27286253:27286466,chr1:33547011:33547057,chr1:35370672:35370830,chr1:36866321:36866474,chr1:3749903…
TF	Factor: CSX; motif: NKRAGWGS	TF:M10008	0.0121398	1.915788465	10227	3470	1903	19917	chr1:4714280:4714306,ENSG00000049247,chr1:10057637:10057654,ENSG00000198793,chr1:11985459:11985657,ENSG00000116771,ENSG00000058453,chr1:16974270:16974981,ENSG00000159363,ENSG00000288636,chr1:17085489:17085988,chr1:21836135:21836291,ENSG00000011007,chr1:27286253:27286466,chr1:27960634:27960951,chr1:32826971:32827291,chr1:33547011:33547057,chr1:35370672:35370830,chr1:35442172:35442362,chr1:36866321…
TF	Factor: Hey1; motif: NGCRCGYGYN	TF:M11058	0.012221444	1.912877483	13278	3470	2427	19917	chr1:1184509:1184584,chr1:2706240:2706248,chr1:4714280:4714306,chr1:6455835:6456058,ENSG00000049246,ENSG00000049247,chr1:8483580:8483697,chr1:10057637:10057654,ENSG00000198793,chr1:11985459:11985657,chr1:12123685:12123766,chr1:13910199:13910353,ENSG00000116138,ENSG00000116771,chr1:16302411:16302456,ENSG00000058453,chr1:16974270:16974981,chr1:17085489:17085988,chr1:17265580:17265840,chr1:19283757:…
TF	Factor: NGFI-C; motif: WTGCGTGGGYGG	TF:M00244	0.012400352	1.906565986	6221	3470	1197	19917	chr1:1184509:1184584,chr1:4714280:4714306,chr1:6455835:6456058,chr1:12123685:12123766,ENSG00000116771,ENSG00000159363,ENSG00000288636,chr1:17085489:17085988,ENSG00000158747,ENSG00000173436,ENSG00000270136,chr1:21605785:21605887,chr1:21836135:21836291,chr1:24648267:24648784,chr1:31349439:31349626,chr1:33547011:33547057,chr1:35370672:35370830,chr1:35442172:35442362,chr1:36866321:36866474,chr1:37499…
TF	Factor: BTEB3; motif: BNRNGGGAGGNGT	TF:M01865	0.015433065	1.811547826	9976	3470	1858	19917	chr1:2706240:2706248,chr1:4714280:4714306,ENSG00000049246,chr1:8483580:8483697,chr1:11985459:11985657,chr1:12123685:12123766,chr1:12251395:12251607,chr1:13910199:13910353,ENSG00000116138,ENSG00000116771,ENSG00000058453,ENSG00000159363,ENSG00000288636,chr1:20141264:20141447,chr1:21605785:21605887,chr1:21836135:21836291,ENSG00000011007,chr1:26737300:26737445,chr1:27286253:27286466,chr1:27960634:279…
TF	Factor: E2F-1; motif: TTTGGCGCCAAA	TF:M04516	0.015650478	1.805472387	11467	3470	2116	19917	chr1:2706240:2706248,chr1:4714280:4714306,chr1:6455835:6456058,ENSG00000049246,chr1:10057637:10057654,chr1:11985459:11985657,chr1:12123685:12123766,chr1:12251395:12251607,chr1:13910199:13910353,ENSG00000116138,ENSG00000116771,chr1:16302411:16302456,ENSG00000159363,ENSG00000288636,chr1:17085489:17085988,chr1:19283757:19283959,chr1:20141264:20141447,chr1:21605785:21605887,chr1:21836135:21836291,chr…
TF	Factor: E2F1; motif: NNNNNGCGSSAAAN	TF:M08874	0.018921461	1.723045326	7267	3470	1381	19917	chr1:4714280:4714306,ENSG00000049246,ENSG00000116138,chr1:16302411:16302456,ENSG00000058453,chr1:21605785:21605887,ENSG00000011007,chr1:27286253:27286466,chr1:31349439:31349626,chr1:32826971:32827291,chr1:33547011:33547057,chr1:36866321:36866474,ENSG00000117395,ENSG00000243710,chr1:45963283:45963569,ENSG00000085999,ENSG00000123472,chr1:47904657:47904761,chr1:51810526:51810572,chr1:53067888:530681…
TF	Factor: MAZ; motif: GGGGAGGG; match class: 1	TF:M00649_1	0.019495303	1.710070009	4185	3470	827	19917	chr1:1184509:1184584,chr1:6455835:6456058,chr1:10057637:10057654,chr1:12251395:12251607,ENSG00000116138,ENSG00000159363,ENSG00000288636,chr1:17085489:17085988,chr1:24648267:24648784,chr1:32826971:32827291,chr1:33547011:33547057,chr1:35370672:35370830,chr1:35442172:35442362,chr1:36866321:36866474,chr1:37499038:37499066,chr1:40839649:40839767,ENSG00000117395,ENSG00000243710,chr1:44584414:44584746,E…
TF	Factor: ERG; motif: ACCGGAWATCCGGT; match class: 1	TF:M03976_1	0.019720645	1.70507889	7856	3470	1485	19917	chr1:4714280:4714306,chr1:8483580:8483697,chr1:11985459:11985657,chr1:12251395:12251607,ENSG00000116138,chr1:16302411:16302456,ENSG00000058453,ENSG00000159363,ENSG00000288636,chr1:17085489:17085988,chr1:20141264:20141447,chr1:20960191:20960342,chr1:27960634:27960951,chr1:32169745:32169761,chr1:33547011:33547057,chr1:37499038:37499066,chr1:40839649:40839767,ENSG00000117395,ENSG00000243710,ENSG0000…
TF	Factor: Sp2; motif: TGGGCGCGCCCA	TF:M06948	0.020085279	1.697122129	8931	3470	1674	19917	chr1:2706240:2706248,chr1:4714280:4714306,chr1:6455835:6456058,ENSG00000049246,chr1:10057637:10057654,chr1:11985459:11985657,ENSG00000116771,ENSG00000058453,chr1:19283757:19283959,chr1:21605785:21605887,chr1:21836135:21836291,chr1:22140986:22141425,ENSG00000011007,chr1:27960634:27960951,chr1:32169745:32169761,chr1:32826971:32827291,chr1:35370672:35370830,chr1:36866321:36866474,chr1:37499038:37499…
TF	Factor: Sp1; motif: CCCCGCCCCN; match class: 1	TF:M00933_1	0.021611541	1.665314264	5191	3470	1009	19917	chr1:1935159:1935454,chr1:6455835:6456058,ENSG00000049246,chr1:21605785:21605887,chr1:21836135:21836291,chr1:22140986:22141425,chr1:32826971:32827291,chr1:33547011:33547057,chr1:35370672:35370830,chr1:40839649:40839767,ENSG00000117395,ENSG00000243710,ENSG00000126091,chr1:45963283:45963569,ENSG00000085999,chr1:47904657:47904761,chr1:51810526:51810572,chr1:53067888:53068172,chr1:53925283:53925480,c…
TF	Factor: EGR; motif: CGCCCCCGCNN; match class: 1	TF:M08878_1	0.022135371	1.65491319	3235	3470	652	19917	chr1:4714280:4714306,chr1:6455835:6456058,ENSG00000049246,chr1:11985459:11985657,chr1:21605785:21605887,chr1:21836135:21836291,chr1:24648267:24648784,chr1:27286253:27286466,chr1:35370672:35370830,chr1:36866321:36866474,chr1:37499038:37499066,chr1:40839649:40839767,ENSG00000123472,chr1:49242149:49242543,chr1:53925283:53925480,chr1:62119825:62120048,chr1:64937046:64937241,chr1:65614043:65614211,ENS…
TF	Factor: E2F-3:TBR2; motif: ANGTGYKANGGCGCSTTNNCRNNT	TF:M08207	0.023679689	1.625624	17225	3470	3080	19917	chr1:1184509:1184584,chr1:1935159:1935454,chr1:2706240:2706248,chr1:4714280:4714306,chr1:6455835:6456058,ENSG00000049246,ENSG00000049247,chr1:8483580:8483697,chr1:10057637:10057654,ENSG00000198793,chr1:11985459:11985657,chr1:12123685:12123766,chr1:12251395:12251607,chr1:13910199:13910353,ENSG00000116138,ENSG00000116771,chr1:16302411:16302456,chr1:16974270:16974981,ENSG00000159363,ENSG00000288636,…
TF	Factor: E2F-7; motif: GRGGCGGGAANNN; match class: 1	TF:M09896_1	0.025615838	1.591491432	4566	3470	895	19917	chr1:4714280:4714306,ENSG00000049246,chr1:8483580:8483697,chr1:10057637:10057654,chr1:12251395:12251607,chr1:17085489:17085988,chr1:21605785:21605887,ENSG00000011007,chr1:24648267:24648784,chr1:27960634:27960951,chr1:32826971:32827291,chr1:35370672:35370830,chr1:35442172:35442362,chr1:36866321:36866474,chr1:42501116:42501277,ENSG00000117461,ENSG00000085999,ENSG00000123472,chr1:47904657:47904761,c…
TF	Factor: Miz-1; motif: NNRGGWGGGGGAGGGGMRR	TF:M10112	0.025638655	1.591104768	8768	3470	1644	19917	chr1:6455835:6456058,ENSG00000049246,chr1:10057637:10057654,ENSG00000116138,ENSG00000116771,ENSG00000058453,chr1:16974270:16974981,ENSG00000159363,ENSG00000288636,chr1:17085489:17085988,chr1:21605785:21605887,chr1:21836135:21836291,ENSG00000011007,chr1:27286253:27286466,chr1:32169745:32169761,chr1:32826971:32827291,chr1:33547011:33547057,chr1:35370672:35370830,chr1:35442172:35442362,chr1:36866321…
TF	Factor: E2F-3:FOXO6; motif: NAATGACACGCGCCCMC; match class: 1	TF:M08209_1	0.026814542	1.571629624	7849	3470	1482	19917	chr1:4714280:4714306,ENSG00000049246,chr1:8483580:8483697,ENSG00000116771,chr1:16974270:16974981,chr1:17085489:17085988,chr1:19283757:19283959,chr1:20141264:20141447,chr1:21605785:21605887,chr1:21836135:21836291,chr1:22140986:22141425,ENSG00000011007,chr1:24648267:24648784,chr1:27286253:27286466,chr1:33547011:33547057,chr1:36866321:36866474,chr1:37499038:37499066,chr1:40839649:40839767,ENSG000002…
TF	Factor: ZBP99; motif: GCCCMTCCCCCR	TF:M12057	0.027091949	1.567159756	5253	3470	1019	19917	chr1:1184509:1184584,chr1:6455835:6456058,chr1:10057637:10057654,ENSG00000116138,ENSG00000116771,chr1:16974270:16974981,chr1:17085489:17085988,chr1:20141264:20141447,chr1:21605785:21605887,chr1:21836135:21836291,ENSG00000011007,ENSG00000130768,chr1:32169745:32169761,chr1:32826971:32827291,chr1:33547011:33547057,chr1:35370672:35370830,chr1:35442172:35442362,chr1:37499038:37499066,chr1:40839649:408…
TF	Factor: Sp2; motif: GYCCCGCCYCYNNNN	TF:M07129	0.028812943	1.540412386	6297	3470	1206	19917	chr1:1935159:1935454,chr1:6455835:6456058,ENSG00000049246,ENSG00000198793,chr1:11985459:11985657,ENSG00000159363,ENSG00000288636,chr1:17085489:17085988,chr1:21605785:21605887,chr1:21836135:21836291,chr1:22140986:22141425,chr1:24648267:24648784,chr1:27286253:27286466,chr1:33547011:33547057,chr1:35370672:35370830,chr1:36866321:36866474,chr1:40839649:40839767,ENSG00000117395,ENSG00000243710,ENSG0000…
TF	Factor: SP1; motif: NRGKGGGCGGGGCN	TF:M09765	0.029193815	1.534709151	7518	3470	1423	19917	chr1:1184509:1184584,chr1:1935159:1935454,chr1:6455835:6456058,ENSG00000049246,ENSG00000198793,chr1:11985459:11985657,chr1:13910199:13910353,ENSG00000116771,ENSG00000159363,ENSG00000288636,chr1:17085489:17085988,chr1:19283757:19283959,chr1:21605785:21605887,chr1:21836135:21836291,chr1:22140986:22141425,chr1:24648267:24648784,chr1:27286253:27286466,chr1:27960634:27960951,chr1:32826971:32827291,chr…
TF	Factor: ZNF2; motif: NSATCGATCCGA	TF:M06624	0.02968595	1.527449046	74	3470	29	19917	chr1:27960634:27960951,chr1:155948025:155948134,chr10:33246509:33246633,chr10:89419596:89419902,chr12:93771727:93772199,chr14:69727493:69727498,chr15:65823213:65823487,ENSG00000273540,ENSG00000166851,chr17:4544769:4544879,chr17:7284331:7284543,chr17:34588680:34589210,chr17:76777843:76778144,chr20:37140474:37140702,chr20:37230347:37230789,chr5:111754496:111754628,ENSG00000204970,chr5:140794463:140…
TF	Factor: E2F-1; motif: NTTTCGCGCS	TF:M00940	0.033175372	1.4791842	7873	3470	1485	19917	chr1:4714280:4714306,ENSG00000049246,chr1:8483580:8483697,chr1:10057637:10057654,chr1:12123685:12123766,ENSG00000116138,chr1:16302411:16302456,ENSG00000058453,chr1:17265580:17265840,chr1:19283757:19283959,chr1:21605785:21605887,ENSG00000011007,chr1:24648267:24648784,chr1:27286253:27286466,chr1:31349439:31349626,chr1:32826971:32827291,chr1:33547011:33547057,chr1:36866321:36866474,chr1:37499038:374…
TF	Factor: IRX2a; motif: ACRYGNNNNACRYGT	TF:M11022	0.034004384	1.468465086	9572	3470	1783	19917	chr1:2706240:2706248,chr1:4714280:4714306,chr1:6455835:6456058,chr1:10057637:10057654,chr1:11985459:11985657,chr1:12123685:12123766,chr1:12251395:12251607,chr1:13910199:13910353,chr1:16302411:16302456,chr1:17085489:17085988,chr1:19283757:19283959,chr1:20141264:20141447,chr1:21836135:21836291,chr1:22140986:22141425,ENSG00000011007,chr1:24648267:24648784,chr1:27960634:27960951,chr1:32826971:3282729…
TF	Factor: Egr-1; motif: CCGCCCMCG	TF:M04797	0.035025828	1.455611587	5133	3470	996	19917	chr1:4714280:4714306,chr1:6455835:6456058,ENSG00000049246,chr1:11985459:11985657,ENSG00000159363,ENSG00000288636,chr1:19283757:19283959,chr1:20960191:20960342,chr1:21605785:21605887,chr1:21836135:21836291,chr1:22140986:22141425,chr1:24648267:24648784,chr1:27286253:27286466,chr1:33547011:33547057,chr1:35370672:35370830,chr1:35442172:35442362,chr1:36866321:36866474,chr1:40839649:40839767,chr1:42501…
TF	Factor: LRF; motif: GGGGKYNNB	TF:M01100	0.041000627	1.387209502	7597	3470	1435	19917	chr1:1184509:1184584,chr1:2706240:2706248,chr1:4714280:4714306,ENSG00000049246,chr1:8483580:8483697,chr1:10057637:10057654,chr1:12123685:12123766,chr1:12251395:12251607,ENSG00000058453,chr1:16974270:16974981,chr1:20141264:20141447,chr1:21836135:21836291,chr1:22140986:22141425,chr1:27286253:27286466,chr1:32169745:32169761,chr1:32826971:32827291,chr1:36866321:36866474,chr1:37499038:37499066,chr1:40…
TF	Factor: CPBP; motif: GNNRGGGHGGGGNNGGGRN; match class: 1	TF:M09973_1	0.045620418	1.340840743	6648	3470	1266	19917	chr1:1184509:1184584,chr1:6455835:6456058,ENSG00000049246,chr1:12251395:12251607,ENSG00000058453,ENSG00000159363,ENSG00000288636,chr1:20141264:20141447,chr1:21605785:21605887,chr1:21836135:21836291,chr1:22140986:22141425,chr1:24648267:24648784,chr1:27286253:27286466,chr1:32826971:32827291,chr1:33547011:33547057,chr1:35370672:35370830,chr1:35442172:35442362,chr1:36866321:36866474,chr1:37499038:374…
